# Supplementary material for: Extracellular vesicles derived from Enterococcus faecalis: inflammatory activation does not require internalization
Source: Cell Commun Signal. 2026 May 18;24:301. doi: 10.1186/s12964-026-02926-9 (PMC13196059; doi:10.1186/s12964-026-02926-9)
Supplement: Supplementary file 1 — Supplementary Material 1. [file 12964_2026_2926_MOESM1_ESM.xlsx]

## Sheet: Table S1 - DGE analysis
Table S1: Differential gene expression analysis
ensembl_gene_id	TPM						p-value	log2 fold change
	EV1	EV2	EV3	PBS1	PBS2	PBS3
ENSDARG00000000001	4.26	4.45	3.46	6.38	3.86	4.5	0.61152	-0.239418
ENSDARG00000000002	0.08	0.56	0.46	0.49	0.78	1.97	0.316378	-1.09565
ENSDARG00000000018	3.49	6.01	9.17	13.48	10.15	9.8	0.572251	-0.267467
ENSDARG00000000019	7.33	12.14	23.57	38.29	27.1	28.89	0.492315	-0.357981
ENSDARG00000000068	92.65	94.41	88.05	70.62	91.11	69.45	0.353415	0.339775
ENSDARG00000000069	90.6	81.85	74.21	76.86	78.22	79.1	0.598495	0.18913
ENSDARG00000000086	1.91	1.3	6.86	5.14	5.09	3.7	0.372321	0.549144
ENSDARG00000000103	0.16	0.74	0.34	0.99	0.92	1.92	0.0857562	-1.27207
ENSDARG00000000142	1.05	1.56	3.8	0.82	3.85	1.53	0.142112	1.19499
ENSDARG00000000151	13.88	15.45	17.45	13.89	17.17	18.38	0.666468	0.14785
ENSDARG00000000161	0.33	0.51	0.02	0.97	0.31	1.35	0.071151	-1.83201
ENSDARG00000000183	0.43	1.18	1.41	0	3.31	1.58	0.450392	0.90818
ENSDARG00000000212	5.69	23.01	12.13	9.84	34.2	25.19	0.844521	-0.127391
ENSDARG00000000229	0.9	1.27	3.23	1.37	1.99	2.17	0.465709	0.425085
ENSDARG00000000241	81.15	97.69	591.41	378.09	791.01	588.22	0.438927	0.541662
ENSDARG00000000324	0.76	0.57	1.27	0.21	0.9	0.58	0.176669	1.18253
ENSDARG00000000370	0.25	0	0.17	0.54	0.14	0.56	0.608473	-0.691455
ENSDARG00000000380	0.68	5.39	0.29	3.99	1.43	5.76	0.000363472	-2.54186
ENSDARG00000000394	11.97	18.25	31.07	33.49	39.72	32.33	0.88246	0.0639851
ENSDARG00000000423	2.14	2.55	1.81	0.69	1.94	4.31	0.798883	-0.207082
ENSDARG00000000442	8.01	7.69	10.75	8.69	13.76	12.7	0.487425	0.286595
ENSDARG00000000460	184.95	131.55	98.17	15.67	52.08	19.94	0.180805	1.12058
ENSDARG00000000476	2.75	3.47	4.19	12.95	3.25	6.58	0.058952	-1.01712
ENSDARG00000000489	35.79	23.04	12.66	20.92	18.42	21.92	0.639729	0.251926
ENSDARG00000000503	0.23	0.88	1.17	2.64	0.81	3.95	0.0172127	-1.66593
ENSDARG00000000529	2.98	5.94	10.07	2.22	11.13	8.29	0.337341	0.596407
ENSDARG00000000540	16.09	22.28	22.68	24.35	19.94	25.49	0.552124	-0.17627
ENSDARG00000000542	9.91	5.82	7.62	6.03	5.71	7.41	0.335022	0.461469
ENSDARG00000000551	1.88	0.92	7.53	0	10.92	1.81	0.00578168	2.92953
ENSDARG00000000567	0.25	0.27	0.66	1.04	0.51	0.76	0.579782	-0.428906
ENSDARG00000000568	3.08	4.63	22.26	30.54	27.25	30.08	0.758202	-0.225741
ENSDARG00000000588	48.87	65.27	50.68	66.84	48.75	49.36	0.643558	-0.160045
ENSDARG00000000631	5.7	7.41	22.3	17.17	19.57	23.82	0.898783	0.0689274
ENSDARG00000000651	3.91	2.39	1.34	0.25	2.44	0.71	0.203887	1.35453
ENSDARG00000000656	9.13	4.45	2.46	8.85	0.71	1.61	0.971362	0.0373596
ENSDARG00000000666	12.27	14.3	18.79	12.12	20.53	13.36	0.180363	0.468018
ENSDARG00000000690	110.87	122.49	146.72	100.85	135.43	112.82	0.272111	0.334911
ENSDARG00000000729	23.74	23.55	29.74	13.39	19.05	21.71	0.320687	0.425813
ENSDARG00000000730	8.39	18.99	18.36	18.03	18.09	21.08	0.410488	-0.297144
ENSDARG00000000747	0.74	1.56	3.13	4.25	1.59	1.23	0.692527	-0.301357
ENSDARG00000000760	11.11	6.39	7.83	5.01	7.54	6.65	0.207608	0.726354
ENSDARG00000000767	960.28	918.82	724.88	631.81	781.29	598.13	0.407496	0.341162
ENSDARG00000000779	61.16	52.89	52.76	50.37	66.06	55.73	0.328578	0.326292
ENSDARG00000000796	11.22	11.16	11.23	6.96	13.66	6.23	0.160424	0.664023
ENSDARG00000000804	9.68	7.44	1.79	0.12	0.69	0.33	0.562971	0.807118
ENSDARG00000000830	2.71	4.7	5.48	5.08	4.81	4.49	0.905884	-0.0495509
ENSDARG00000000837	1.18	1.62	9.68	3.79	11.46	6.58	0.198528	0.961368
ENSDARG00000000853	1.61	2.54	1.9	1.64	2.7	4.04	0.627847	-0.280166
ENSDARG00000000857	92.48	120.77	109.65	153.85	108.12	133.36	0.349931	-0.259812
ENSDARG00000000861	0.34	0.65	2.22	1.94	4.76	3.38	0.648819	0.37495
ENSDARG00000000887	17.95	20.88	16.38	10.97	21.78	17.42	0.523454	0.304701
ENSDARG00000000906	245.72	194.54	157.1	186.42	136.91	144.7	0.614661	0.224269
ENSDARG00000000935	3.19	2.14	6.61	10.49	4.19	3.21	0.946076	-0.0426477
ENSDARG00000000943	0.7	0.57	0.44	0.47	1.75	0.07	0.170434	1.45578
ENSDARG00000000966	8.54	9.63	10.28	7.02	13.97	16.12	0.753768	0.126561
ENSDARG00000001014	4.66	8.2	45.73	48.52	48.15	44.92	0.967505	0.0298543
ENSDARG00000001015	12.95	15.08	7.83	12.95	7.9	15.76	0.369443	-0.420848
ENSDARG00000001057	111.47	104.75	98.78	97.2	53.3	71.11	0.806674	0.113486
ENSDARG00000001129	2.43	3.2	7.28	7.91	6.78	9.59	0.646862	-0.222896
ENSDARG00000001162	17.38	21.25	47.13	35.78	44.79	49.73	0.763965	0.132322
ENSDARG00000001169	6.31	4.18	7	1.29	6.28	6.52	0.245241	0.848889
ENSDARG00000001210	46.16	38.82	40.28	40.89	32.63	39.9	0.686808	0.160435
ENSDARG00000001220	3.16	4.78	9.82	10.21	8.68	13.93	0.500649	-0.315808
ENSDARG00000001241	126.68	144.82	144.56	162.17	128.97	161.81	0.759085	-0.0877896
ENSDARG00000001244	71.16	71.12	73.73	102.62	83.25	111.09	0.588197	-0.162946
ENSDARG00000001249	5.45	3.85	4.22	6.01	5.4	7.96	0.921914	-0.0574625
ENSDARG00000001303	6.56	11.99	4.88	9.72	0.78	1.63	0.426175	-0.76634
ENSDARG00000001313	7.34	10.67	28.48	22.75	20.36	17.65	0.653895	0.212728
ENSDARG00000001354	0.42	0	1.23	1.53	0.36	0.85	0.954471	-0.0794111
ENSDARG00000001414	5.87	3.87	8.17	10.32	6.78	0.88	0.444957	0.594482
ENSDARG00000001431	0.04	0	0.56	0	0.53	1.29		-0.10239
ENSDARG00000001437	0	0	0.88	1.15	0.32	0.49	0.838514	-0.400529
ENSDARG00000001442	1.73	1.03	1.61	3.1	3.42	2.79	0.829841	0.128813
ENSDARG00000001447	0.45	0.81	1.37	1.21	1.35	1.33	0.996166	0.0031605
ENSDARG00000001452	80.48	92.99	308.19	54.29	403.35	65.48	0.000271821	1.89944
ENSDARG00000001463	0	0.55	1.36	2.9	0.96	0.89	0.527321	-0.890157
ENSDARG00000001470	16.79	13.3	26.73	45.12	19.13	27.38	0.549471	-0.297253
ENSDARG00000001498	2.15	1.13	0.47	1.3	0.03	0.36	0.85812	0.23329
ENSDARG00000001549	1.54	2.49	10.36	4.27	7.18	5.49	0.29169	0.688296
ENSDARG00000001557	30.39	21.15	31.04	25.78	25.08	19.23	0.146688	0.537733
ENSDARG00000001558	20.52	17.1	28.9	32.06	21.49	34.46	0.820023	-0.0823528
ENSDARG00000001578	170.1	142.04	142.19	119.73	141.79	113.66	0.255281	0.423065
ENSDARG00000001621	7.33	7.22	5.78	5.42	9.15	4.14	0.293797	0.52873
ENSDARG00000001656	4.6	0.93	1.65	2.24	0	1.25	0.561772	0.837427
ENSDARG00000001676	3.3	3.92	6.72	5.76	3.26	11.14	0.390214	-0.511259
ENSDARG00000001686	0.38	0.82	0.93	0	0.41	0.58	0.834749	0.313423
ENSDARG00000001710	0	0.13	0.57	0.02	0.61	0.99	0.953617	0.0962865
ENSDARG00000001729	15.03	13.27	14.31	14.63	20.6	13.71	0.236659	0.397011
ENSDARG00000001733	0.5	1.18	0.63	1.25	0.95	1.07	0.470997	-0.63844
ENSDARG00000001734	20.64	24.9	35.13	19.83	27.75	16.88	0.16822	0.519204
ENSDARG00000001754	8.44	12.75	18.2	21.33	9.71	16.71	0.352672	-0.372001
ENSDARG00000001767	18.1	22.25	26.37	36.32	22.38	38.52	0.223566	-0.397876
ENSDARG00000001769	0.94	0.08	0.98	0.82	0.81	0.77	0.31745	0.920464
ENSDARG00000001776	1.03	1.39	3.15	1.77	2.58	2.59	0.551352	0.318673
ENSDARG00000001777	1.77	1.94	5.48	3.61	4.36	2.46	0.207401	0.612252
ENSDARG00000001782	27.69	30.02	25.15	33.08	24.67	29.62	0.768286	-0.104549
ENSDARG00000001788	1561.65	1450.22	1583.31	1331.97	1579.19	1526.61	0.369934	0.273643
ENSDARG00000001804	8.49	3.77	2.38	3.11	0.37	3.79	0.729331	0.384967
ENSDARG00000001807	4.87	6.91	19.57	29.04	20.41	26.03	0.525548	-0.370133
ENSDARG00000001829	7.96	10.61	16.17	23.3	14.75	21.28	0.342938	-0.385749
ENSDARG00000001857	9.84	8.35	12.31	14.87	13.8	11.12	0.59184	0.205479
ENSDARG00000001870	0.74	0	0.32	0.31	0.34	0.26	0.264284	1.52433
ENSDARG00000001873	6.38	12.03	7.06	6.49	6.96	8.36	0.524511	-0.295461
ENSDARG00000001879	0.02	0.16	0	0.44	0.26	0	0.615357	-1.01062
ENSDARG00000001880	12.81	7.28	5.95	10.46	1.79	4.13	0.82676	0.172711
ENSDARG00000001888	18.86	12.07	13.03	15.7	13.12	21.89	0.883881	0.0636236
ENSDARG00000001889	24.38	24.87	12.16	20.99	6.98	24.33	0.442706	-0.454138
ENSDARG00000001890	5.79	5.46	13.73	9.58	16.39	14.12	0.37516	0.406444
ENSDARG00000001891	1.09	0.6	1.33	0.46	0.66	0.77	0.269979	0.9063
ENSDARG00000001897	15.33	24.85	53.13	48.08	59.85	44.15	0.658518	0.206028
ENSDARG00000001898	21.62	16.97	20.87	22.01	17.1	30.37	0.92051	-0.0393651
ENSDARG00000001910	1.89	1.71	7.86	11.73	5.86	11.58	0.404536	-0.567121
ENSDARG00000001929	0.73	1	1.29	2.19	1.75	0.72	0.953166	0.0459887
ENSDARG00000001930	2.11	3.18	9.92	5.04	9.57	11.67	0.754359	0.200572
ENSDARG00000001933	0.87	1.82	2.7	2.55	1.28	3.52	0.360866	-0.60754
ENSDARG00000001939	4.07	5.03	9.26	14.05	12.46	11.74	0.786993	-0.145702
ENSDARG00000001940	118.87	122.73	127.49	139.91	106.38	139.63	0.899548	-0.0388867
ENSDARG00000001950	63.47	53.29	30.88	43.78	16.79	31.26	0.98236	0.013877
ENSDARG00000001953	1.11	2.48	20.55	3.04	40.78	10.41	0.0220372	2.02096
ENSDARG00000001968	0.43	0.35	1.48	0.36	0.72	1.46	0.641073	0.375764
ENSDARG00000001969	2.59	2.64	2.71	2.87	4.58	1.97	0.324407	0.507267
ENSDARG00000001975	0.42	0.56	0.25	0.98	0.62	1.24	0.312282	-0.923459
ENSDARG00000001976	0.3	1.57	1.52	1.39	1.05	2.22	0.377193	-0.800777
ENSDARG00000001994	1.99	6.64	4.7	4.62	4.06	7.87	0.121591	-0.756156
ENSDARG00000001999	0	0.04	0.17	0.04	0.25	0.54	0.774008	-0.470024
ENSDARG00000002002	71.07	79.52	57.55	82.14	40.17	100.37	0.28131	-0.445084
ENSDARG00000002006	2.28	4.05	3.62	2.55	3.64	1.85	0.739584	0.236503
ENSDARG00000002013	0.31	0.37	1.41	1.98	3.73	1.9	0.637694	0.446425
ENSDARG00000002016	36.37	42.83	27.86	32.93	32.67	54.59	0.510061	-0.261719
ENSDARG00000002020	0.4	0.24	1.74	1.3	2.37	2.33	0.678748	0.334492
ENSDARG00000002021	17.21	23.41	93.69	56.43	101.61	52.13	0.179643	0.750936
ENSDARG00000002026	5.92	5.31	8.8	8.39	8.39	10.17	0.847231	0.0883104
ENSDARG00000002031	3.4	8.57	10.53	13.08	6.51	12.2	0.136266	-0.646611
ENSDARG00000002060	10.31	12.69	9.73	6.38	12.91	14.37	0.830913	0.105182
ENSDARG00000002071	2.45	0.34	2.18	2.56	2.64	4.82	0.868254	0.141193
ENSDARG00000002077	14.67	11.81	9.8	10.93	14.52	20.92	0.967121	0.0202084
ENSDARG00000002082	83.78	91.1	90.11	74.52	87.18	71.09	0.440461	0.263009
ENSDARG00000002097	1.67	3.33	1.32	0.37	2.46	3.26	0.818749	-0.238937
ENSDARG00000002127	6.1	7.62	73.48	44.69	93.94	58.01	0.356802	0.729415
ENSDARG00000002128	20.5	17.2	13	16.04	12.53	17.68	0.921013	0.0450417
ENSDARG00000002131	184.79	197.07	176.99	201.51	187.47	205.97	0.979536	0.00789925
ENSDARG00000002165	114.3	108.11	77.13	100.23	40.04	58.37	0.978476	-0.0148575
ENSDARG00000002168	54.21	64.91	48.04	54.33	43.2	62.98	0.647322	-0.171585
ENSDARG00000002174	35.2	39.29	36.62	43.96	31.99	29.13	0.952528	0.0225657
ENSDARG00000002184	18.9	17.73	19.9	15.81	22.25	19.56	0.322963	0.333805
ENSDARG00000002190	139.3	143.64	126.57	89.18	144.63	102.37	0.288992	0.412429
ENSDARG00000002193	349.19	764.53	235.64	339.54	97.61	256.52	0.185692	-0.839671
ENSDARG00000002194	0.93	0.08	0.75	1.93	0.68	1.02	0.91343	-0.122295
ENSDARG00000002196	23.16	36.04	50.03	36.87	40.42	49.03	0.97469	-0.0106063
ENSDARG00000002197	0.28	0.38	0.4	1.76	0.43	0.03	0.538325	-0.825327
ENSDARG00000002213	2.01	4.55	7.14	3.25	4.21	5.76	0.950696	0.0318739
ENSDARG00000002215	29.35	24.06	26.01	29.67	30.38	25.07	0.42099	0.275524
ENSDARG00000002216	0.03	0	0.08	1.26	0.65	1.67	0.2442	-1.81976
ENSDARG00000002217	2.93	2.24	5.97	7.98	5.94	6.21	0.975614	-0.0162105
ENSDARG00000002219	0	0.71	0.22	0.44	0	0.38	0.133032	-2.92257
ENSDARG00000002220	17.91	14.64	11.02	11.21	11.18	19.47	0.969274	0.0199858
ENSDARG00000002230	1.07	4.6	8.36	6.59	8.88	13.4	0.609724	-0.369248
ENSDARG00000002231	3.01	2.55	4.56	5.23	3.22	5.1	0.855688	-0.109125
ENSDARG00000002235	0.34	0.96	2.37	3.58	3.22	2.01	0.919051	-0.0812633
ENSDARG00000002240	302.52	281.78	285.15	190.37	257.3	180.14	0.211883	0.498882
ENSDARG00000002249	34.19	42.47	26.73	32.07	28.88	30.22	0.848823	-0.0778898
ENSDARG00000002255	0.17	2.02	3.33	1.53	0.65	4.6	0.341753	-0.949515
ENSDARG00000002264	54.18	48.78	46.38	53.65	52.91	40.91	0.533784	0.247041
ENSDARG00000002267	38.65	33.91	43.54	42.28	32.98	32.27	0.508864	0.231816
ENSDARG00000002271	83.08	74.64	73.63	70.37	92.55	81.05	0.382544	0.286292
ENSDARG00000002285	8.51	9.44	29.56	22.76	37.25	29.48	0.473236	0.379127
ENSDARG00000002298	24.91	16.22	22.29	4.15	25.19	13.85	0.0441867	1.19697
ENSDARG00000002299	1.17	1.17	1.18	7.47	1.39	2.87	0.0689984	-1.43522
ENSDARG00000002304	63	45.12	45.6	74.08	41.65	75.04	0.70272	-0.162496
ENSDARG00000002305	48.25	89.1	201.45	107.65	149.91	130.38	0.438391	0.343329
ENSDARG00000002332	0.16	0.25	0.28	0.65	0.68	0.52	0.805055	-0.228289
ENSDARG00000002333	3.98	3.31	3.04	5.16	3.29	3.39	0.962535	-0.0277895
ENSDARG00000002336	0.42	0.46	1.3	1.95	0.6	1.23	0.508406	-0.540065
ENSDARG00000002339	12.86	9.89	9.86	13.62	6.07	4.82	0.74459	0.202242
ENSDARG00000002344	2217.66	1989.53	2070.89	1885.23	2140.8	1623.42	0.274443	0.364938
ENSDARG00000002353	18.88	23.8	17.57	39.78	15.24	13.82	0.381194	-0.424785
ENSDARG00000002355	1.34	0.99	6.3	9.31	5.96	5.27	0.912292	-0.09268
ENSDARG00000002362	5.81	8.13	11.22	14.24	7.21	12.29	0.34117	-0.396067
ENSDARG00000002365	50.61	46.56	48.85	30.02	52.46	46.58	0.246196	0.435098
ENSDARG00000002369	651.32	708.84	623.09	654.3	747.48	688.81	0.713913	0.113878
ENSDARG00000002377	3.16	2.43	7.61	6.68	10.43	5.59	0.260827	0.632351
ENSDARG00000002385	0.24	0.65	0.8	1.69	1.21	2.14	0.177266	-0.892667
ENSDARG00000002391	0.54	2.72	2.33	6.96	0.35	1.9	0.0829386	-1.78175
ENSDARG00000002396	24.46	34.49	21.14	31	20.1	40.23	0.157256	-0.524362
ENSDARG00000002401	80.75	76.59	82.69	55.51	80.08	55.14	0.178228	0.499344
ENSDARG00000002402	6.54	11.91	11.76	15.99	10.45	11.3	0.334239	-0.348272
ENSDARG00000002403	64.47	51.83	46.51	47.86	39.26	43.55	0.560569	0.245935
ENSDARG00000002405	6.36	10.81	19.25	16.3	18.2	28.58	0.594342	-0.251186
ENSDARG00000002411	1.01	2.72	10.39	11.65	5.36	8.2	0.638938	-0.367314
ENSDARG00000002445	9.57	10.05	7.29	14.66	5.85	7.72	0.483453	-0.330951
ENSDARG00000002467	5.07	6.72	5.46	4.47	4.22	6.53	0.79351	-0.131801
ENSDARG00000002479	0.88	2.15	6.41	4.99	7.83	9.2	0.956245	-0.0388948
ENSDARG00000002487	11.87	9.65	14.22	14.66	14.72	11.11	0.31829	0.341309
ENSDARG00000002494	0.36	0.54	0.44	0	0	0	0.826853	0.565705
ENSDARG00000002506	49.14	37.43	38	50.19	42.19	59.93	0.992856	-0.00339863
ENSDARG00000002509	4.64	5.27	3.37	1.18	7.49	3.65	0.332845	0.70609
ENSDARG00000002523	211.33	195.68	191.57	177.32	204.62	220.05	0.568494	0.18645
ENSDARG00000002533	8.3	12.32	10.73	3.69	11.8	6.35	0.390132	0.523193
ENSDARG00000002536	48.5	47.45	88.72	98.79	96.96	88.43	0.746945	0.116536
ENSDARG00000002538	103.18	95.39	83.57	81.79	82.07	94.52	0.690858	0.145928
ENSDARG00000002546	0.68	2.3	1.93	1.67	2.2	3.58	0.377315	-0.576583
ENSDARG00000002549	11.09	9.04	9.04	7.65	14.78	8.72	0.177622	0.594073
ENSDARG00000002552	19.67	30.71	89.95	80.37	109.08	91.18	0.732875	0.191096
ENSDARG00000002564	0.66	3.68	2.71	2	4.65	11.23	0.252699	-0.997543
ENSDARG00000002571	8.02	10.42	17.19	18.82	13.93	10.81	0.883722	0.0645624
ENSDARG00000002576	1.34	0.99	0.84	4.68	1.64	0	0.796666	-0.375146
ENSDARG00000002587	0.6	1.61	0.79	1.62	0.66	2.16	0.0201766	-1.26565
ENSDARG00000002591	76.82	60.91	67.36	57.55	54.02	47.47	0.294294	0.411985
ENSDARG00000002593	0.19	1.1	0.65	0	0.7	3.55	0.311181	-1.51129
ENSDARG00000002607	3.19	3.41	6.32	5.99	5.77	6.19	0.829222	0.0854506
ENSDARG00000002609	2.67	4.02	3.04	3.48	4.26	3.07	0.964755	0.0180818
ENSDARG00000002613	80.9	77.01	74.97	66.79	48.91	59.69	0.710582	0.163289
ENSDARG00000002632	50.35	89.42	119.47	99.62	86.11	79.88	0.995557	0.00194797
ENSDARG00000002634	2.66	3.95	9.51	9.01	5.94	4.24	0.808988	0.150557
ENSDARG00000002635	0.14	0.53	0.65	1.63	0.43	0.02	0.540164	-0.789571
ENSDARG00000002642	2.94	4.37	17.73	21.37	23.39	17.34	0.87412	0.112585
ENSDARG00000002644	0.51	0.99	0.1	1.5	0.09	2.94	0.00960234	-2.71877
ENSDARG00000002656	31.71	25.85	27.8	26.08	20.54	19.79	0.459678	0.317169
ENSDARG00000002659	33.48	57.71	91.73	60.94	88.12	92.12	0.811823	0.0935665
ENSDARG00000002663	31.36	31.98	41.35	25.33	55.67	25.25	0.042348	0.725097
ENSDARG00000002670	3.66	6.31	4.02	4.55	2.05	2.77	0.539474	-0.368734
ENSDARG00000002682	3.78	3.05	3.95	11.83	4.04	6.98	0.238649	-0.709155
ENSDARG00000002690	79.23	63.55	63.42	61.58	61.89	77.7	0.624697	0.185237
ENSDARG00000002696	9.98	46.15	32.67	40.33	18.17	75.48	0.00315294	-1.33937
ENSDARG00000002710	110.78	159.97	244.45	299.74	215.98	263.55	0.500408	-0.234879
ENSDARG00000002720	42.4	43.38	44	41.84	40.99	41.24	0.649759	0.14916
ENSDARG00000002731	12.3	21.66	39.72	43.41	46.6	31.28	0.826752	0.106097
ENSDARG00000002745	199.29	238.84	272.03	193.73	253.75	198.15	0.330933	0.302612
ENSDARG00000002748	2.79	2.67	6.28	6.36	7.84	8.39	0.886834	0.0746734
ENSDARG00000002750	2.05	2.31	1.58	4.65	2.25	6.57	0.0489842	-1.00674
ENSDARG00000002754	17.77	6.31	10.56	18.05	9.25	8.16	0.466782	0.443486
ENSDARG00000002758	12.23	21.32	8.85	14.91	11.73	22.18	0.136334	-0.676371
ENSDARG00000002768	3.16	12.49	7.86	9.48	18.07	22.8	0.435428	-0.551022
ENSDARG00000002787	2.02	4.38	8.48	7.92	9.03	6.52	0.831298	0.113154
ENSDARG00000002790	413.08	383.35	392.89	319.34	390.41	331.6	0.301354	0.347631
ENSDARG00000002791	110.82	165.9	797.91	522.18	1007.92	626.91	0.344511	0.613624
ENSDARG00000002792	16.62	33.66	89.46	64.58	81.66	72.69	0.710171	0.196889
ENSDARG00000002794	0.59	1.32	3.27	0.51	1.9	1.22	0.257033	0.924986
ENSDARG00000002798	17.01	15.25	15.34	23.87	12.62	11.67	0.983243	-0.00943519
ENSDARG00000002826	11.77	12.33	14.45	18.64	11.31	20.53	0.422047	-0.30115
ENSDARG00000002830	12.52	9.78	13.06	11.67	10.84	14.07	0.603143	0.196068
ENSDARG00000002831	0.28	0.21	0.05	0.03	0.15	0.32	0.994894	0.00745293
ENSDARG00000002840	0.27	0.37	1.34	1.82	1.48	1.86	0.708972	-0.295011
ENSDARG00000002872	2.13	1.41	4.65	5.36	4.04	3.26	0.695436	0.234794
ENSDARG00000002877	3.59	5.41	20.1	21.16	22.41	17.04	0.8028	0.157178
ENSDARG00000002880	1.15	1.17	2.6	3.41	4.43	2.53	0.59426	0.310748
ENSDARG00000002894	10.44	8.19	8.81	6.23	7.32	8.47	0.425235	0.377427
ENSDARG00000002897	4.28	2.63	13.84	8.27	10.27	11.41	0.441552	0.460714
ENSDARG00000002909	3.6	3.12	1	2.1	1.72	2.5	0.926798	-0.0719627
ENSDARG00000002912	12.17	25.43	42	32.82	43.59	39.48	0.885866	0.0640102
ENSDARG00000002916	4.85	6.78	9.77	9.24	9.82	6.89	0.625496	0.182317
ENSDARG00000002933	0.89	1.45	0.64	6.14	0.07	1.21	0.0400939	-2.21874
ENSDARG00000002937	1.1	2.79	1.69	0	0.32	5.56	0.374875	-1.26568
ENSDARG00000002947	3.42	0.7	15.45	12.39	16.08	10.25	0.397036	0.696331
ENSDARG00000002949	153.5	153.65	169.07	135.92	180.04	158.06	0.325963	0.294756
ENSDARG00000002952	0.2	0.6	0.73	0.24	0.39	0.95	0.657178	-0.369121
ENSDARG00000002956	1.83	1.78	6.13	10.49	3.57	3.6	0.590823	-0.350001
ENSDARG00000002967	45.93	37.22	36.18	32.94	39.53	22.88	0.21663	0.529313
ENSDARG00000002970	56.5	57.21	56.87	61.24	49.92	52.33	0.809667	0.0812044
ENSDARG00000002971	1.85	2.15	8.54	4.91	4.35	5.82	0.62888	0.277724
ENSDARG00000002986	55.53	24.2	12.03	13.58	5.38	4.54	0.239115	1.04541
ENSDARG00000002991	1.4	1.55	4.43	2.92	4.92	2.79	0.225865	0.65032
ENSDARG00000002994	0.68	0.65	4.29	3.85	3.85	2.81	0.650821	0.353515
ENSDARG00000003008	2.79	5.16	1.54	6.97	2.7	6	0.0115082	-1.18255
ENSDARG00000003017	108.12	133.78	101.32	67.68	160.47	121.52	0.474044	0.301897
ENSDARG00000003021	28.9	28.19	22.95	34.94	25.24	26.54	0.888215	-0.0533208
ENSDARG00000003022	7.67	10.12	7.86	5.68	8.65	9.56	0.908251	0.0532204
ENSDARG00000003027	14.79	16.29	14.27	15.52	12.93	17.45	0.837308	-0.0811604
ENSDARG00000003032	115.89	150.79	154.57	198.99	121.62	156.05	0.427461	-0.236179
ENSDARG00000003035	18.63	25.92	120.11	75.02	137.59	98.18	0.382501	0.546299
ENSDARG00000003046	0	0.07	0.47	0	0.55	1.02	0.991036	-0.0213662
ENSDARG00000003058	108.94	103.66	87.12	114.02	108.79	77.57	0.609444	0.193973
ENSDARG00000003061	57.89	52.82	54.62	24.84	72.32	30.13	0.0547485	0.871737
ENSDARG00000003068	1.82	4.02	5.83	5.46	4.11	5.49	0.537575	-0.274015
ENSDARG00000003069	0.22	0.49	0.72	0.23	0.84	0.2	0.321224	0.966816
ENSDARG00000003081	1.78	2.48	1.66	3.48	2.91	3.53	0.470432	-0.435019
ENSDARG00000003085	1.59	0.85	0.74	2.93	2.1	2.11	0.805104	-0.210048
ENSDARG00000003087	2.81	1.4	4.27	4.82	2.84	2.3	0.55726	0.372567
ENSDARG00000003091	2.36	4.93	1.06	4.08	1.18	5.31	0.0242962	-1.43105
ENSDARG00000003098	4.09	5.29	11.25	6.34	10.11	13.69	0.825204	0.107242
ENSDARG00000003109	214.18	335.6	650.98	169.64	824.86	301.22	0.0260005	1.09042
ENSDARG00000003113	41.78	44.57	47.29	72.01	44.05	65.6	0.341469	-0.295942
ENSDARG00000003127	37.87	43.13	46.59	29.49	51.22	47.17	0.401819	0.292214
ENSDARG00000003132	138.09	133.75	107.91	100.47	127.79	117.61	0.540452	0.235154
ENSDARG00000003142	1.45	0.66	1.43	1.23	0.16	0	0.56505	0.845484
ENSDARG00000003144	22.05	11.38	20.88	12.36	16.97	11.77	0.0278686	0.913461
ENSDARG00000003145	0.46	1.58	5.11	5.43	4.68	7.48	0.634581	-0.427933
ENSDARG00000003151	559.7	475.43	427.72	440.66	455.34	476.76	0.546406	0.217133
ENSDARG00000003153	72.27	58.52	60.76	62.48	45.5	77.94	0.942072	0.0289056
ENSDARG00000003157	0.63	0.97	1.3	1.17	1	0.95	0.977947	0.016899
ENSDARG00000003165	0.74	1.87	1.79	1.58	0.98	3.95	0.204274	-0.962856
ENSDARG00000003167	8.24	15.36	18.59	10.5	20.17	14.81	0.530153	0.267347
ENSDARG00000003169	0.66	4.86	0.37	1.31	1.45	6.77	0.00699236	-2.27098
ENSDARG00000003175	22.38	18.67	20.65	19.76	21.32	10.37	0.223932	0.531651
ENSDARG00000003189	103.45	138.65	190.64	154.44	199.83	156.74	0.447862	0.225534
ENSDARG00000003193	27.14	11.44	2.85	3.21	2.26	4.77		1.02524
ENSDARG00000003197	30.68	29.05	29.25	31.29	38.46	37.34	0.66471	0.155405
ENSDARG00000003200	1.1	1.87	3.29	3.96	1.97	6.44	0.165218	-0.834776
ENSDARG00000003203	0.96	4.71	4.01	9.62	10.42	15.72	0.242097	-0.888211
ENSDARG00000003205	15.22	20.03	33.75	26.96	26.73	41.75	0.756074	-0.118701
ENSDARG00000003206	16.79	14.35	15.42	7.14	9.31	10.66	0.365189	0.510799
ENSDARG00000003207	27.02	21.89	19.22	23.26	21.21	23.01	0.697086	0.160538
ENSDARG00000003208	3.7	2.69	2.43	5.87	3.93	4.94	0.632126	-0.230083
ENSDARG00000003213	21.92	22.11	38.99	33.7	37.12	46.11	0.844264	0.0683731
ENSDARG00000003216	170.96	255.91	166.4	75.67	289.01	52.63	0.244303	0.730353
ENSDARG00000003217	1.22	2.19	7.16	4.17	4.89	8.09	0.951305	-0.040299
ENSDARG00000003235	42.5	33.45	43.28	46.2	35.78	51.47	0.855493	0.0615029
ENSDARG00000003244	1.62	1.1	5.77	4.64	3.36	5.35	0.916431	0.0686291
ENSDARG00000003250	10.42	11.46	8.25	14.48	6.14	8.3	0.526344	-0.288845
ENSDARG00000003251	0	0	1.66	0	0.78	0.64	0.354623	2.00787
ENSDARG00000003257	0.6	1.57	1.46	0.78	2.2	4.12	0.512715	-0.510353
ENSDARG00000003259	0.92	1.04	0.43	1.29	0.42	3.77	0.103397	-1.53648
ENSDARG00000003269	3.45	5.94	10.6	10.99	10.05	10	0.87153	-0.0766419
ENSDARG00000003270	35.88	25.36	36.55	40.92	36.53	37.43	0.489683	0.235423
ENSDARG00000003281	3.98	4.47	3.77	2.81	3.33	4.21	0.870173	0.0874961
ENSDARG00000003287	29.37	27.42	24.83	24.16	24.48	37.04	0.994495	-0.00264441
ENSDARG00000003293	1.12	1.31	0.69	0	0.08	0.73	0.974376	0.0527425
ENSDARG00000003307	1.32	2.04	5.36	3.86	7.73	3.97	0.312372	0.612154
ENSDARG00000003308	266.77	259.26	252.14	223.13	286.98	250.93	0.397088	0.273193
ENSDARG00000003311	7.51	10.95	13.63	19.68	14	25.95	0.165634	-0.559394
ENSDARG00000003313	0.49	1.24	0.89	1.11	0.8	2.52	0.231994	-1.04154
ENSDARG00000003320	7.28	10.02	31.65	24.12	38.28	22.48	0.337726	0.519468
ENSDARG00000003328	5.2	8.75	6.54	4.85	3.81	7.23	0.565274	-0.303257
ENSDARG00000003373	114.97	127.14	94.06	103.93	127.48	124.69	0.863431	0.0621431
ENSDARG00000003375	92.76	80.72	101.14	42.82	92.09	41.21	0.0434335	0.889842
ENSDARG00000003380	1.32	7.02	15.59	11.39	14.35	10.43	0.83698	0.141288
ENSDARG00000003382	16.17	17.24	11.21	15.38	12.15	9.44	0.89642	0.0637375
ENSDARG00000003383	37.66	44.51	50.55	41.69	38.93	41.27	0.722717	0.114785
ENSDARG00000003398	3.69	4.3	6.14	7.4	6.98	9.74	0.578619	-0.222507
ENSDARG00000003403	0.09	0.17	0.02	0.02	0.33	0.46	0.737575	-0.437021
ENSDARG00000003420	0.75	0.97	0	0	0	1.98	0.498654	-1.55448
ENSDARG00000003421	0.23	0.67	0.86	5.79	0.81	5.4	0.00354818	-2.51354
ENSDARG00000003429	334.51	336.54	290.93	247.12	230.55	266.52	0.687608	0.160305
ENSDARG00000003444	17.4	23.75	22.06	24.02	27.88	12.13	0.569381	0.258925
ENSDARG00000003446	2.75	3.19	17.03	15	22.73	13.64	0.48168	0.497567
ENSDARG00000003449	6.83	14.37	14.52	14.62	11.55	11.06	0.583027	-0.210383
ENSDARG00000003462	2.69	1.52	1.21	6.37	3.75	2.18	0.813688	-0.195713
ENSDARG00000003469	2.58	4.45	1.65	5.57	2.66	4.3	0.109163	-0.89085
ENSDARG00000003475	2.28	2.09	1.17	2.12	2.42	1.83	0.883322	0.126294
ENSDARG00000003486	84.02	85.48	86.42	104.37	80.31	83.72	0.944598	0.0216827
ENSDARG00000003487	43.36	51.24	70.62	72.68	52.46	58.26	0.969899	-0.011372
ENSDARG00000003495	1.86	1.67	5.57	3.85	5.41	2.64	0.135509	0.739265
ENSDARG00000003512	0.65	0.04	0.63	1.52	0.29	4.8	0.158067	-1.75673
ENSDARG00000003517	131.81	108.2	107.64	73.09	107.95	99.68	0.246605	0.45695
ENSDARG00000003519	35.5	32.6	46.82	41.86	46.84	47.5	0.467823	0.216328
ENSDARG00000003520	14.58	18.35	23.93	13.94	21.8	18.59	0.325795	0.338411
ENSDARG00000003526	347.49	321.26	365.98	226.21	246.23	256.83	0.319314	0.39027
ENSDARG00000003527	80.04	80.94	88.68	84.67	86.18	112.08	0.941313	0.0227025
ENSDARG00000003531	32.58	28.86	32.3	34.54	29.98	32.12	0.665421	0.144085
ENSDARG00000003544	0.4	0.34	1.69	2.6	1.7	0.8	0.903696	0.115987
ENSDARG00000003564	66.97	68.24	71.53	66.69	71.74	76.51	0.673963	0.130552
ENSDARG00000003570	326.09	464.96	639.87	564.01	638.06	448.14	0.519678	0.202735
ENSDARG00000003573	90.09	83.65	80.63	64.18	95.5	69.57	0.247452	0.424276
ENSDARG00000003576	1.53	2.96	4.82	3.9	4.79	11.94	0.306271	-0.649037
ENSDARG00000003584	58.6	75.18	57.92	91.51	41.74	42.53	0.56206	-0.256103
ENSDARG00000003592	39.8	27.09	43.82	40.65	38	53.98	0.651159	0.168786
ENSDARG00000003599	2096.52	2083.2	2251	2450.64	1820.57	1903.67	0.796146	0.0838695
ENSDARG00000003607	9.56	14.74	17.64	16.95	19.56	18.24	0.999432	-0.000241269
ENSDARG00000003616	6.91	10.25	16.47	17.14	14.39	17.03	0.73132	-0.135191
ENSDARG00000003631	2.08	5.14	11.34	15.75	14.61	20.78	0.456973	-0.489931
ENSDARG00000003635	16.23	24.84	14.13	10.87	14.78	7.32	0.792322	0.157321
ENSDARG00000003641	265.71	212.31	275.95	207.22	302.31	231.18	0.0799048	0.51205
ENSDARG00000003642	18.57	20.37	16.1	14.58	18.97	22.46	0.909765	0.0471572
ENSDARG00000003655	23.04	25.9	19.88	28.8	19.53	22.94	0.667943	-0.157248
ENSDARG00000003675	91.8	97.07	124.72	90.37	143.66	134.92	0.376662	0.277763
ENSDARG00000003680	0.05	0.75	0.49	1.04	0.22	1.24	0.0189571	-1.94082
ENSDARG00000003681	310.86	298.67	325.06	276.82	298.58	279.43	0.397369	0.265413
ENSDARG00000003693	156.36	119.7	149.44	94.03	114.98	113.37	0.166711	0.513665
ENSDARG00000003695	199.94	193.4	220	201.83	202.1	210.33	0.540217	0.17899
ENSDARG00000003697	1.03	0.99	0.65	0	0.19	0.07	0.592697	0.89266
ENSDARG00000003699	2.4	3.42	8.57	4.21	9.3	4.75	0.103005	0.766328
ENSDARG00000003705	1.11	2.15	10.29	12.61	9.02	9.41	0.819943	-0.169907
ENSDARG00000003732	7.15	11.89	5.61	8.57	4.73	4.48	0.537725	-0.379794
ENSDARG00000003749	20.65	22.53	16.9	13.59	16.75	16.83	0.700057	0.1753
ENSDARG00000003750	0.92	0.12	4.93	3.74	2.85	15.57	0.341784	-1.02041
ENSDARG00000003751	2.21	1.79	5.92	6.75	2.88	6.91	0.550799	-0.356065
ENSDARG00000003754	0.26	1.64	0.79	2.14	1.95	4	0.104079	-1.27745
ENSDARG00000003757	77.86	68.19	72.81	71.25	64.6	61.21	0.477986	0.253175
ENSDARG00000003769	0.77	0.74	1.7	0.95	0.87	0.79	0.492575	0.5293
ENSDARG00000003776	4.25	5.16	15.35	10.55	20.92	17.36	0.500996	0.382374
ENSDARG00000003789	0.63	0.65	4.05	4.75	1.94	5.56	0.423317	-0.625493
ENSDARG00000003795	200.09	226.73	239.95	219.2	212.96	209.01	0.68565	0.120661
ENSDARG00000003808	113.81	143.83	104.32	72.82	93.5	147.1	0.850394	-0.0808772
ENSDARG00000003811	1.16	1.52	4.66	3.28	6.08	6.33	0.770097	0.188589
ENSDARG00000003818	8.34	9.56	19.34	12.26	15.31	11.63	0.206827	0.449403
ENSDARG00000003820	1.72	2.13	12.15	18.81	8.17	14.53	0.423734	-0.596259
ENSDARG00000003822	6.54	7.32	2.93	9.27	2.99	9.21	0.187428	-0.81959
ENSDARG00000003827	16.06	13.49	8.8	10.39	17.69	17.08	0.647563	0.223263
ENSDARG00000003829	18.63	22.36	26.15	29.94	37.9	37.98	0.983642	-0.00707751
ENSDARG00000003835	1.88	1.42	1.83	1.92	1.09	2.74	0.802169	-0.162928
ENSDARG00000003841	8.81	12.76	11.74	22.91	9.57	13.69	0.150144	-0.575016
ENSDARG00000003845	19.59	28.02	35.42	18.35	28.79	32.71	0.643904	0.17446
ENSDARG00000003846	56.46	40.33	46.31	49.75	41.53	25.11	0.297318	0.484865
ENSDARG00000003854	37.9	45.78	29.32	14.55	26.21	26.19	0.665438	0.234182
ENSDARG00000003860	312.71	238.28	229.05	252.96	159.81	201.9	0.639046	0.205492
ENSDARG00000003865	0.17	0.39	1.24	0.86	0.96	1.16	0.955942	0.0694269
ENSDARG00000003866	27.62	49.82	127.86	99.55	115.41	106.9	0.766561	0.14872
ENSDARG00000003869	42.87	35.23	27.6	43	29.76	33.27	0.935031	0.0347067
ENSDARG00000003877	0.18	0.02	0.54	0	0.46	0.37	0.248804	1.74518
ENSDARG00000003899	17.52	12.78	16.14	19.19	16.53	21.93	0.850143	0.072182
ENSDARG00000003902	14723.1	14481.1	7046.58	15545.6	6030.33	9166.86	0.596824	-0.276891
ENSDARG00000003904	1.25	0.98	0.69	1.11	0.92	0.43	0.658743	0.349168
ENSDARG00000003910	0.47	1.12	2.68	5.22	2.5	3.49	0.287082	-0.71732
ENSDARG00000003920	389.77	366.97	337	351.36	266.38	305.18	0.757131	0.11726
ENSDARG00000003927	13.4	19.33	29.66	23.34	36.33	36.21	0.799866	0.102524
ENSDARG00000003931	389.93	487.47	530.19	483.59	604.51	571.98	0.730118	0.0949508
ENSDARG00000003934	3.36	5.77	2.69	7.01	4.71	16.06	0.0568755	-1.24532
ENSDARG00000003938	113.64	137.79	140.82	160.3	133.5	142.07	0.844082	-0.0542052
ENSDARG00000003940	13.28	20.56	23.31	18.36	25.71	31.14	0.850934	-0.068766
ENSDARG00000003941	50.88	41.42	37.51	44.34	32.12	44.23	0.848466	0.0767493
ENSDARG00000003952	25.59	39.8	270.48	184.09	110.08	65.3	0.443056	0.540534
ENSDARG00000003961	15.32	20.8	23.25	16.61	27.82	27.88	0.728108	0.12675
ENSDARG00000003963	1.61	2.07	3.22	3.89	3.24	5.31	0.487406	-0.359451
ENSDARG00000003973	20.53	13.74	26.13	26.66	30.65	14.67	0.125351	0.620984
ENSDARG00000003974	24.05	32.04	30.11	40.38	30.29	51.49	0.174532	-0.411731
ENSDARG00000003977	2.83	2.2	2.02	3.26	2.8	1.99	0.700708	0.20533
ENSDARG00000003984	1.65	2.13	7.68	2.23	4.71	5.62	0.333692	0.565199
ENSDARG00000003989	0.3	0.09	0.27	0.27	0.1	0.54	0.857967	-0.167793
ENSDARG00000003994	0	0.58	0.04	0	1.3	0.75	0.994208	0.0148445
ENSDARG00000003998	0.08	0.11	0.5	0.32	0	1.01	0.467168	-1.22761
ENSDARG00000004017	207.9	216.67	253.11	177.32	247.89	194.12	0.211495	0.38333
ENSDARG00000004018	9.08	8.82	16.58	18.81	13.9	15.46	0.99677	0.00175159
ENSDARG00000004023	1.61	6.85	5.28	17.77	7.7	13.4	0.0238589	-1.29656
ENSDARG00000004034	552.62	516.9	404.61	363.72	430.31	326.49	0.405466	0.346798
ENSDARG00000004037	6.33	8.07	12.39	12.9	12.92	13.63	0.957863	-0.0198321
ENSDARG00000004046	21.79	21.37	17.73	26.9	17.16	18.57	0.859507	-0.0716847
ENSDARG00000004049	0.35	0.91	2.03	6.16	2.66	4.39	0.25408	-1.08887
ENSDARG00000004051	8.13	6.41	4.51	7.21	3.72	4.19	0.891876	0.0797608
ENSDARG00000004055	0.96	2.19	9.28	5.95	9.39	2.58	0.195974	0.907612
ENSDARG00000004059	107	89.43	100.18	63.86	123.55	69.88	0.0576115	0.688213
ENSDARG00000004060	69.16	91.19	85.3	67.15	90.47	65.98	0.513277	0.224968
ENSDARG00000004074	0	0.11	0.36	0.4	0.61	0.44	0.921214	0.138235
ENSDARG00000004078	1.88	1.8	11.81	5.26	13.79	3.96	0.0333979	1.38054
ENSDARG00000004094	6.45	8.33	35.53	16.6	33.69	18.29	0.113	0.869261
ENSDARG00000004105	0.73	1.91	15.4	17.72	18.56	26.9	0.706273	-0.344977
ENSDARG00000004114	0.62	0.67	2.97	0.07	2.72	4.55	0.748245	0.354151
ENSDARG00000004115	0	0.62	0.64	0	0.31	2.33	0.362021	-1.59841
ENSDARG00000004130	9.01	5.82	8.13	6.36	5.74	10.56	0.692932	0.196805
ENSDARG00000004131	0.37	0.6	2.69	2.84	0.8	1.67	0.695215	-0.326427
ENSDARG00000004132	4.98	3.97	13.79	5.7	9.88	9.78	0.149434	0.662961
ENSDARG00000004141	4.48	3.75	1.16	2.18	0.05	5.27	0.588044	-0.644867
ENSDARG00000004151	1.48	1.77	2.56	2.35	2.47	4.4	0.700819	-0.259749
ENSDARG00000004154	24.47	20.41	20.72	16.13	18.29	16.41	0.343844	0.41226
ENSDARG00000004160	56.99	56.39	65.17	33.81	62.45	46.81	0.151974	0.540585
ENSDARG00000004161	82.49	64.12	60.56	47.26	62.29	77.03	0.462576	0.298732
ENSDARG00000004167	1.75	0.41	3.45	3.56	3.89	6.14	0.989843	0.0116656
ENSDARG00000004169	68.74	83.58	61.49	176.07	45.54	121.7	0.0286379	-0.921403
ENSDARG00000004171	17.16	26.9	36.46	36.07	38.08	39.91	0.838111	-0.0714271
ENSDARG00000004173	16.31	26.89	135.61	119.41	138.3	129.31	0.826841	0.149467
ENSDARG00000004174	11.82	20.51	27.2	28.13	20.55	25.96	0.493999	-0.231982
ENSDARG00000004177	0	1.56	0.69	0	0.35	1.81	0.33982	-1.74683
ENSDARG00000004184	0.05	0.06	0.14	0.47	0.27	0.25	0.535013	-0.662035
ENSDARG00000004187	1.11	1.15	0	1.94	0.71	0	0.782286	-0.509403
ENSDARG00000004189	35.81	45.35	61.85	67.54	51.46	81.31	0.420548	-0.25498
ENSDARG00000004196	9.34	14.33	12.99	21.96	18.09	18.5	0.367765	-0.321738
ENSDARG00000004211	5.86	4.4	10.8	10.43	5.16	5.96	0.689926	0.203915
ENSDARG00000004218	0.35	0.71	1.1	2.99	1.79	0.08	0.885012	-0.164983
ENSDARG00000004227	0.45	0.4	0.35	0.41	0.15	0.29	0.976886	-0.0291247
ENSDARG00000004232	1.03	0.75	0.47	1.17	0.05	2.13	0.325672	-1.08355
ENSDARG00000004246	0.2	0.26	0.31	0.04	0.02	0.88	0.453195	-0.971204
ENSDARG00000004251	35.91	35.73	34.85	34.57	25.05	46.28	0.762704	-0.115792
ENSDARG00000004261	282.55	273.01	331.91	258.07	384.29	340.97	0.264081	0.322523
ENSDARG00000004262	18.85	23.66	23.01	20.34	26.32	53.19	0.409706	-0.364603
ENSDARG00000004270	92.43	98.59	80.34	78.21	96.32	75.66	0.534218	0.2241
ENSDARG00000004274	19.37	18.16	18.52	23.11	12.45	14.43	0.976018	0.0142438
ENSDARG00000004280	28.49	43.46	58.1	47.84	52.12	67.71	0.768472	-0.0975467
ENSDARG00000004282	3.98	2.5	7.58	6.28	8.5	6.08	0.304251	0.556579
ENSDARG00000004291	0.27	0.08	0.42	1.15	0.36	0.15	0.837994	-0.208078
ENSDARG00000004297	2.98	2.55	3.79	4.11	4	6.37	0.801868	-0.121242
ENSDARG00000004301	291.73	279.66	294.32	169.93	278.92	147.22	0.126396	0.640822
ENSDARG00000004305	0	0.83	1.08	0.31	0.34	1.35	0.581525	-0.823797
ENSDARG00000004306	13.69	13.11	13.67	11.47	15.74	12.75	0.353717	0.338769
ENSDARG00000004307	0.09	0.62	0.57	1.29	1.25	4.18	0.204728	-1.55868
ENSDARG00000004308	11.96	15.05	9.42	15.85	16.36	12.81	0.856255	-0.0766275
ENSDARG00000004311	10.43	12.47	14.75	4.16	11.75	5.69	0.176627	0.787104
ENSDARG00000004318	19.11	18.01	22.45	15.5	14.84	11.85	0.313731	0.43716
ENSDARG00000004325	46.77	43.68	47.01	42.84	64.54	57.52	0.407061	0.273273
ENSDARG00000004336	3.7	5.91	18.58	12.69	21.36	15.83	0.484713	0.414235
ENSDARG00000004343	12.62	16.23	13.92	13.54	15.5	8.21	0.590766	0.247906
ENSDARG00000004358	6.25	10.68	4.85	9.48	11.93	20.71	0.193159	-0.681284
ENSDARG00000004372	0.29	0.75	0.86	2.08	0.95	1.17	0.298549	-0.831578
ENSDARG00000004377	0.66	2.64	9.06	8.48	4.67	9.06	0.558946	-0.436063
ENSDARG00000004378	43.75	65.09	137.97	131.58	109.45	117.71	0.955171	-0.0235188
ENSDARG00000004386	0.14	0.29	0.68	0	0.57	1.97	0.678452	-0.604633
ENSDARG00000004392	1.34	2.64	2.47	0.05	0	2.73	0.796509	-0.409899
ENSDARG00000004396	3.31	2.17	2.24	1.9	2.2	0.75	0.275232	0.834144
ENSDARG00000004402	7.39	7.27	1.69	3.16	0.56	5.24	0.674928	-0.415601
ENSDARG00000004405	13.49	20.17	33.16	15.08	48.09	2.95	0.0622061	1.30704
ENSDARG00000004415	1.79	3.94	3.56	2.57	2.94	7.94	0.277758	-0.693019
ENSDARG00000004427	112.83	96.83	101.38	110.82	80.34	92.02	0.721984	0.139631
ENSDARG00000004433	42.19	58.01	79.73	57.87	87.8	61.36	0.311099	0.324954
ENSDARG00000004436	2.83	4.51	3.88	2.26	3.44	3.11	0.842549	0.127131
ENSDARG00000004447	0.54	0.1	1.1	1.31	2.87	1.63	0.518913	0.705403
ENSDARG00000004451	2.38	2.66	15.58	15.48	20.17	23.24	0.975566	-0.0241203
ENSDARG00000004452	69.91	77.24	85.95	103.36	82.67	95.27	0.793636	-0.0723234
ENSDARG00000004459	0.2	2.69	1.02	1.85	1.02	2.1	0.123144	-1.53117
ENSDARG00000004460	16.68	23.42	15.79	23.93	15.57	23.28	0.257685	-0.408546
ENSDARG00000004470	207.76	230.07	270.4	218.24	313.01	255.44	0.317981	0.281444
ENSDARG00000004472	2.23	3.85	5.14	3.52	4.64	4.2	0.805821	0.131377
ENSDARG00000004492	22.5	20.23	19.67	10.67	29.98	26	0.301948	0.47615
ENSDARG00000004497	80.05	92.83	87.2	89.01	110.84	103.47	0.771023	0.0888694
ENSDARG00000004498	0.42	0.53	1.37	0.38	0.93	1.81	0.934225	0.0917875
ENSDARG00000004517	22.82	20.95	24.06	25.71	17.05	34.77	0.640688	-0.175801
ENSDARG00000004525	12.76	10.25	11.6	11.32	11.21	13.23	0.59375	0.195026
ENSDARG00000004527	58.86	65	48.01	46.47	38.31	52.25	0.9689	-0.0173643
ENSDARG00000004537	1.09	1.54	2.21	2.19	1.17	1.77	0.630954	-0.194715
ENSDARG00000004539	1.44	2.95	37.91	4.35	33.47	1.78	0.000306571	2.98859
ENSDARG00000004574	2.99	3.98	1.85	1.49	3.79	6.99	0.59912	-0.376847
ENSDARG00000004576	1.56	2.61	9.72	3.39	6.27	7.94	0.539523	0.398531
ENSDARG00000004580	0	3.81	0.64	0	0.93	2.42	0.220315	-2.05805
ENSDARG00000004581	4.88	7.02	38.19	29.9	33.51	25.1	0.569328	0.37512
ENSDARG00000004587	24.17	32.04	27.7	25.99	20.46	34.49	0.55547	-0.218894
ENSDARG00000004588	4.31	9.62	23.36	39.84	24.72	27.79	0.436944	-0.482
ENSDARG00000004594	0.56	1.1	2.64	7.23	2.36	5.2	0.111265	-1.18174
ENSDARG00000004597	0	0.02	0.24	0	0.18	0.59	0.82725	-0.474478
ENSDARG00000004616	24.94	35.65	35.74	31.38	47.63	37.17	0.65466	0.1509
ENSDARG00000004618	18.59	12.19	26.17	20.96	26.14	11.68	0.0480139	0.784173
ENSDARG00000004621	2.61	10.51	6.34	10.19	9.03	16.9	0.0389997	-0.988276
ENSDARG00000004632	44.09	41.2	40.93	48.94	45.09	46.6	0.795449	0.082233
ENSDARG00000004634	8.8	9.74	47.83	39.23	26.5	39.93	0.990252	-0.00760019
ENSDARG00000004635	0.36	0.22	0.25	1.1	0.21	0.52	0.289238	-0.926009
ENSDARG00000004636	21.33	23.73	24.41	21.49	19.29	22.8	0.849828	0.0678051
ENSDARG00000004647	25.14	26.17	21.07	31.05	17.55	16.73	0.903106	-0.0538447
ENSDARG00000004658	7.98	9.28	3.71	6.9	1.33	6.31	0.459721	-0.553729
ENSDARG00000004672	0.06	0.13	0.81	1.4	0.88	4.48	0.185944	-1.69909
ENSDARG00000004680	18.26	18.5	18.7	18.55	30.28	27.48	0.625474	0.192317
ENSDARG00000004687	67.17	65.78	62.76	51.77	63.04	86.86	0.843746	0.071946
ENSDARG00000004692	20.47	29.12	24.3	23.71	27.1	30.86	0.769682	-0.10138
ENSDARG00000004696	10.59	15.22	14.56	10.83	6.77	12.33	0.754321	-0.147364
ENSDARG00000004697	29.01	32.7	37.23	23.51	42.38	20.34	0.129225	0.591327
ENSDARG00000004702	120.75	147.87	103.72	164.49	101.24	109.58	0.563815	-0.221046
ENSDARG00000004706	75.21	69.46	67.92	73.48	58.34	55.59	0.651173	0.174571
ENSDARG00000004713	123.63	120.9	115.99	131.66	84.2	118.08	0.934039	-0.0311522
ENSDARG00000004714	3.91	4.08	10.7	2.78	15.3	9.91	0.124372	0.917715
ENSDARG00000004724	18.8	14.08	7.68	17.34	6.38	11.08	0.837495	-0.126537
ENSDARG00000004726	6.47	7.66	41.1	35.19	43.52	39.3	0.725721	0.233608
ENSDARG00000004727	21.64	11.24	12.3	10.73	15.19	9.38	0.107278	0.831532
ENSDARG00000004735	57.34	63.16	78.63	76.2	68.21	73.29	0.800425	0.0678817
ENSDARG00000004745	0.64	0.7	0.19	3.61	0.35	1.63	0.0430108	-2.04555
ENSDARG00000004748	0.79	2.8	4.23	2.5	4.12	4.82	0.872902	-0.100359
ENSDARG00000004754	30.84	52.06	151.54	88.5	164.91	88.19	0.200991	0.655888
ENSDARG00000004757	1611.62	1541.2	1242.94	1477.84	1161.03	1207.51	0.815632	0.0899567
ENSDARG00000004771	41.46	60.19	31.89	63.34	28.44	44.46	0.192436	-0.556995
ENSDARG00000004774	12.9	25.97	28.79	36.17	21.8	25.35	0.294146	-0.375716
ENSDARG00000004782	0.27	1.43	0.37	1.01	0.77	0.68	0.198475	-1.08784
ENSDARG00000004785	44.69	40.08	53.7	51.31	44.93	41.15	0.423665	0.250875
ENSDARG00000004796	6.06	10.47	35.55	13.91	37.42	14.79	0.055444	1.04856
ENSDARG00000004806	12.82	11.33	18.89	14.31	9.28	12.74	0.592051	0.23096
ENSDARG00000004830	37.52	73.24	139.66	116.97	152.84	135.55	0.85186	0.086916
ENSDARG00000004836	13.17	22.74	80.36	41.12	83.03	45.72	0.182948	0.740495
ENSDARG00000004840	36.35	31.03	32.58	27.88	31.69	32.79	0.433906	0.286787
ENSDARG00000004843	8.88	15.48	21.9	22.12	29.2	31.63	0.797367	-0.116335
ENSDARG00000004851	1.04	1.01	5.11	1.36	2.88	3.63	0.344677	0.672181
ENSDARG00000004861	0.77	1.22	0.64	0.69	0	2.88	0.238352	-1.53885
ENSDARG00000004866	19.98	26.4	20.99	32.93	22.31	34.75	0.166532	-0.423493
ENSDARG00000004869	4.88	0.91	7.46	1.04	19.87	4.46	0.00157646	2.45104
ENSDARG00000004870	62.53	81.19	75.15	49.05	93.36	60.69	0.332196	0.364983
ENSDARG00000004875	25.75	35.88	35.78	35.41	42.26	28.6	0.66822	0.15159
ENSDARG00000004877	0.72	0.15	0.66	1.01	0.59	2.37	0.614359	-0.581525
ENSDARG00000004889	49.94	43.61	56.11	48.75	49.46	68.61	0.752507	0.104696
ENSDARG00000004891	28.71	35.04	39.36	19.75	38.12	32.47	0.332678	0.379351
ENSDARG00000004906	68	87.99	118.44	99.95	157.9	98.54	0.28912	0.352454
ENSDARG00000004925	22.93	22.38	20.48	27.23	21.33	24.19	0.938258	-0.0314672
ENSDARG00000004930	1.69	1.71	0.95	4.5	0.7	6.23	0.0392941	-1.61493
ENSDARG00000004937	18.87	18.81	20.79	26.69	20.56	19.52	0.924376	0.0323403
ENSDARG00000004939	18.79	27.28	26.22	28.7	26.12	22.41	0.917143	-0.0347536
ENSDARG00000004948	156.82	161.02	138.13	126.24	108.93	150.03	0.912354	0.0426435
ENSDARG00000004954	93.08	154.93	949.75	1177.28	1410.29	1336.53	0.959778	-0.0400687
ENSDARG00000004956	54.41	43.77	39.39	49.35	40.15	46.86	0.767309	0.116913
ENSDARG00000004964	0.52	2.42	1.24	0	1.9	1.51	0.937838	-0.106028
ENSDARG00000004979	82.02	103.24	48.94	83.64	33.51	30.8	0.700542	-0.231537
ENSDARG00000004988	0.47	0.9	0.09	0.07	1.26	1.83	0.698068	-0.485448
ENSDARG00000005002	3.15	5.13	3.21	6.09	3.61	3.23	0.397454	-0.408995
ENSDARG00000005004	1.38	0.35	0	3	0.03	0.57	0.539804	-1.00995
ENSDARG00000005010	0.91	1.61	1.87	0.7	1.36	0.99	0.738774	0.38459
ENSDARG00000005015	3.43	3.97	9.05	12.74	4.77	7.84	0.453869	-0.391408
ENSDARG00000005023	0.2	0.99	0.42	2.61	0	2.19	0.0109744	-3.18861
ENSDARG00000005026	0.87	0.84	3.4	4.15	2.53	3.93	0.663734	-0.283364
ENSDARG00000005034	6.97	5.78	3.47	6.23	4.66	5.35	0.992868	-0.00495994
ENSDARG00000005049	186.53	166.49	176.92	169.42	197.82	152.84	0.287043	0.339627
ENSDARG00000005057	9.58	11.52	8.03	10.2	5.49	6.35	0.80349	-0.128883
ENSDARG00000005058	13.61	18.54	36.3	35.07	31.16	43.05	0.715788	-0.150514
ENSDARG00000005078	9.59	11.49	29.6	23.7	23.13	30.41	0.953704	0.0270648
ENSDARG00000005085	2.92	6.66	2	32.52	4.55	13.06	0.00185731	-2.2728
ENSDARG00000005092	1.55	2.36	2.57	4.67	2.69	2.85	0.423287	-0.417793
ENSDARG00000005098	20.74	25.37	22.72	25.48	18.6	24.77	0.673428	-0.145432
ENSDARG00000005104	0.55	0.15	1.68	0	1.67	1.03	0.138446	1.81801
ENSDARG00000005108	10.5	17.8	2.29	5.15	3.16	6.69	0.395752	-0.680719
ENSDARG00000005115	8.94	10.19	11.81	9.57	9.89	14.79	0.916515	-0.0398657
ENSDARG00000005122	5.55	7.06	73.71	54.72	75.07	53.03	0.527931	0.501026
ENSDARG00000005128	60.66	54.01	46.25	50.2	37.63	69.56	0.853308	-0.0782596
ENSDARG00000005134	100.74	99.16	137.05	110.32	131.03	128.47	0.344114	0.251787
ENSDARG00000005154	29.69	23.73	18.33	14.03	24.94	25.66	0.451403	0.369831
ENSDARG00000005159	0.23	0.52	0.57	0.06	0.27	1.52	0.445222	-0.905307
ENSDARG00000005162	345.42	349.89	427.65	295.82	421.57	349.95	0.19454	0.379951
ENSDARG00000005163	3.8	4.56	18	19.94	20.77	27.25	0.7783	-0.183729
ENSDARG00000005172	25.69	23.3	23.91	10.96	18.34	22.34	0.442342	0.405837
ENSDARG00000005179	5.93	4.14	4.03	4.84	3.76	5.39	0.811351	0.129171
ENSDARG00000005185	90.43	81.85	59.34	59.24	60.55	70.58	0.703673	0.163534
ENSDARG00000005186	2.21	5.42	6.75	6.52	8.06	3.28	0.708748	0.197956
ENSDARG00000005191	108.81	104.65	111.19	110.3	85.68	79.67	0.593467	0.196492
ENSDARG00000005210	0.28	1.07	0.39	2.09	1.43	0.79	0.405994	-0.794374
ENSDARG00000005218	1.33	3.63	2.11	5.71	3.96	1.65	0.472001	-0.493137
ENSDARG00000005220	325.36	347.99	385.03	274.49	415.25	291.71	0.198512	0.409132
ENSDARG00000005230	436.13	440.39	444.48	350.47	456.15	389.19	0.347995	0.308391
ENSDARG00000005232	0.29	0	1.11	0.13	0.63	1.38	0.734549	0.537627
ENSDARG00000005236	0.89	0.75	1.75	3.06	1.61	2.96	0.325336	-0.52708
ENSDARG00000005246	6.61	4.37	8.84	0.27	5.63	6.9	0.259164	0.994862
ENSDARG00000005251	62.53	46.11	53.77	60.78	53.4	53.16	0.465151	0.254423
ENSDARG00000005254	76.8	88.79	147.19	100.58	121.29	96.62	0.213647	0.366008
ENSDARG00000005274	6.39	4.95	4.29	7.16	3.55	6.18	0.774257	-0.162903
ENSDARG00000005284	6.67	5.67	4.89	5.86	6.86	6.56	0.683983	0.188754
ENSDARG00000005315	2.42	4.22	8.32	13.75	9.74	13.74	0.364663	-0.534349
ENSDARG00000005318	9.61	18.74	44.91	33.62	38.43	29.36	0.6228	0.243474
ENSDARG00000005350	3.7	4.68	29.94	28.82	28.06	24.47	0.81082	0.169153
ENSDARG00000005355	70.16	63.53	58.15	47.43	49.04	45.89	0.42899	0.327079
ENSDARG00000005359	422.22	382.64	379.88	319.03	393.29	277.36	0.241604	0.423104
ENSDARG00000005368	5.96	17.94	20.36	42.82	10.19	47.23	0.00276163	-1.46108
ENSDARG00000005374	7.7	8.51	13.79	13.46	9.76	14.81	0.772658	-0.107698
ENSDARG00000005382	2.37	4.7	7.06	8.73	8.95	6.97	0.884401	-0.074204
ENSDARG00000005394	2.23	1.93	4.14	3.42	2.74	2.92	0.648216	0.254424
ENSDARG00000005397	0.07	0.19	0.84	0.84	0.96	0.82	0.966542	0.0489895
ENSDARG00000005414	103.15	112.4	77.5	104.59	67.33	113.06	0.553214	-0.234656
ENSDARG00000005416	0.49	0.47	1.99	1.63	2.15	2.87	0.989382	0.00984075
ENSDARG00000005423	369.46	324.14	455.12	156.17	525.43	188.55	0.0100547	1.08681
ENSDARG00000005425	105.15	106.31	96.39	105	74.42	82.35	0.868935	0.0637713
ENSDARG00000005448	13.27	12.86	17.34	12.08	10.13	19.04	0.93252	0.0362076
ENSDARG00000005451	361.45	387.96	338.37	315.05	317.23	334.63	0.746064	0.112257
ENSDARG00000005453	0.38	2.34	1.32	1.76	1.71	6.28	0.0522009	-1.51282
ENSDARG00000005454	9.75	14.6	26.49	27.85	20.69	21.77	0.838056	-0.0824724
ENSDARG00000005456	10.42	13.45	14.86	5.85	16.04	12.86	0.334712	0.447766
ENSDARG00000005458	51.94	68.81	59.92	73.84	66.21	78.35	0.516734	-0.181701
ENSDARG00000005462	3.72	5.48	10.28	8.1	6.28	5.1	0.650259	0.194151
ENSDARG00000005463	57.71	103.35	228.29	207.39	216.26	164.63	0.753688	0.146418
ENSDARG00000005464	145.07	173.11	125.11	188.17	118.09	140.65	0.555798	-0.214572
ENSDARG00000005468	5.65	6.56	26.01	23.44	24.54	31.38	0.959324	-0.0311014
ENSDARG00000005476	0.52	1.09	0.79	0.88	0.33	1.6	0.138767	-0.9933
ENSDARG00000005479	0.2	0.26	0.07	2.12	0.01	0.75	0.00575513	-3.20376
ENSDARG00000005481	304.61	243.03	231.58	208.96	324.44	99.56	0.104409	0.762882
ENSDARG00000005482	1.73	1.63	1.65	2.37	3.5	2.36	0.62061	0.250103
ENSDARG00000005500	62.5	64.27	45.81	47.79	55.68	62.55	0.86957	0.0662343
ENSDARG00000005513	858.93	830.05	710.24	777.79	588.48	580.55	0.73321	0.136644
ENSDARG00000005518	0.76	0.45	0.05	1.48	0.03	0.98	0.34563	-1.41267
ENSDARG00000005525	31.9	57.74	45.91	43.37	56.24	98.53	0.258621	-0.459883
ENSDARG00000005536	54.39	66.69	54	69.42	53.53	72.25	0.487713	-0.21689
ENSDARG00000005540	1.79	2.89	3.47	2.39	2.5	3.51	0.847875	-0.0828358
ENSDARG00000005541	0.59	0.23	1.19	0	0.49	0.98	0.482781	1.06012
ENSDARG00000005544	0.54	1.75	2.07	2.52	3.16	3.08	0.742881	-0.281514
ENSDARG00000005547	10.34	12.23	14.78	19.77	10.16	13.05	0.563142	-0.218605
ENSDARG00000005549	2.83	3.4	11.66	6	7.95	10.65	0.667516	0.251387
ENSDARG00000005551	170.53	145.92	130.97	145.63	121.06	114.02	0.567445	0.225073
ENSDARG00000005560	20.19	38.62	19.49	31.94	16.45	31.62	0.0550482	-0.724369
ENSDARG00000005561	3.87	5.14	12.07	5.58	7.98	10.69	0.621925	0.245869
ENSDARG00000005576	15.24	12.64	14.73	18.28	14.03	13.78	0.693397	0.137233
ENSDARG00000005578	0.18	3.39	2.66	3.03	3.25	4.24	0.361533	-0.792298
ENSDARG00000005586	1.28	1.25	0.82	2.23	1.52	1.46	0.642226	-0.280496
ENSDARG00000005590	1.44	2.34	5.39	7.11	4.2	3.3	0.831734	-0.129869
ENSDARG00000005593	77.21	89.5	118.41	26.36	111.82	60.72	0.0883511	0.85775
ENSDARG00000005606	1.96	3.45	6.54	7.03	6.99	7.75	0.774926	-0.148488
ENSDARG00000005612	142.5	139.08	125.11	136.67	156.9	141.93	0.600852	0.168546
ENSDARG00000005619	7.57	5.19	6.95	12.52	3.69	9.6	0.492472	-0.375379
ENSDARG00000005625	13.01	9.58	18.98	12.52	15.2	12.63	0.0763059	0.570952
ENSDARG00000005627	34.76	34.52	31.79	51.79	29.12	25.94	0.860732	-0.0719505
ENSDARG00000005640	9.42	7.22	5.05	4.99	6.95	8.86	0.717273	0.208732
ENSDARG00000005643	81.28	71.01	83.03	61.4	54.37	45.37	0.298177	0.436358
ENSDARG00000005645	0	0.42	0.36	0	0.2	1.01	0.441406	-1.34181
ENSDARG00000005651	1.09	1.33	3.65	2.39	1.45	1.38	0.631939	0.336863
ENSDARG00000005652	1.4	1.94	3.14	5.31	6.44	2.38	0.643761	0.271348
ENSDARG00000005673	5.88	2.18	16.19	1.24	47.6	3.78	5.0632e-06	3.32022
ENSDARG00000005675	38.39	41.02	43.72	38.88	43.54	35.99	0.44603	0.239826
ENSDARG00000005679	4.79	12.26	13.12	23.84	9.1	28.09	0.00861677	-1.14249
ENSDARG00000005690	0.48	1.39	0.73	0	0.48	0.43	0.957088	-0.0804235
ENSDARG00000005699	13.82	14.19	43	36.15	47.22	36.13	0.455201	0.362108
ENSDARG00000005713	24.14	24.53	17.82	14.36	16.19	20.36	0.786677	0.130402
ENSDARG00000005738	49.21	43.32	50.59	35.23	46.37	40.49	0.219279	0.431552
ENSDARG00000005739	0.09	1.19	2.12	3.86	0.46	1.09	0.281151	-1.20587
ENSDARG00000005754	1.67	5.74	4.51	6.31	7.42	11.57	0.169829	-0.721938
ENSDARG00000005762	0	0	0	0.37	0.13	0.45	0.274856	-2.47874
ENSDARG00000005772	42.91	38.39	49.27	40.97	41.01	39.95	0.37173	0.296927
ENSDARG00000005774	8.76	14.29	29.61	34.34	26.47	32.48	0.62167	-0.232452
ENSDARG00000005776	0.77	1.42	0.99	3.42	1.8	2.43	0.300599	-0.891747
ENSDARG00000005786	3.5	2.09	4.6	4.18	5.31	4.28	0.336503	0.489535
ENSDARG00000005789	72.39	121.39	347.38	403.77	380.08	452.43	0.725092	-0.203862
ENSDARG00000005791	372.01	326.99	248.23	337.12	195.72	145.75	0.722837	0.184781
ENSDARG00000005799	12.8	15.31	6.93	10.58	8.32	15.44	0.46771	-0.369464
ENSDARG00000005821	80.22	64.44	137.55	78.52	116.12	50.1	0.00831878	0.884677
ENSDARG00000005823	2.28	3.11	19.26	14.93	17.46	11.85	0.510228	0.454862
ENSDARG00000005827	86.86	78.09	88.33	65.33	73.29	54.12	0.224204	0.461434
ENSDARG00000005828	6.17	3.19	4.29	4.94	2.97	1.12	0.380899	0.722452
ENSDARG00000005834	0.21	0.39	2.05	1.73	1.04	0.82	0.824195	0.219644
ENSDARG00000005840	270.75	265.89	324.34	197.85	292.42	232.6	0.154589	0.465521
ENSDARG00000005842	20.46	15.24	11.75	9.26	10.54	11.33	0.437687	0.436656
ENSDARG00000005861	1.1	1.24	3.19	2.43	2.82	2.54	0.549047	0.288294
ENSDARG00000005867	1.63	0.88	3.12	4.61	3.44	5.03	0.734606	-0.208617
ENSDARG00000005870	31.82	29.01	32.41	30.93	37.12	40.43	0.626608	0.161488
ENSDARG00000005883	0.58	1.09	2.91	4.55	2.36	2.19	0.63386	-0.342437
ENSDARG00000005891	53.73	59.34	43.01	39.93	43.15	51.95	0.924817	0.0380995
ENSDARG00000005897	24.71	26.9	33.15	28.73	26.18	26.62	0.642279	0.153967
ENSDARG00000005908	31.13	34.17	27.36	48.51	35.71	47.75	0.372078	-0.307196
ENSDARG00000005913	0.25	0.87	0.39	0.9	0.38	2.05	0.0287428	-1.77403
ENSDARG00000005915	2.19	3.89	7.18	13.64	5.78	11.07	0.154697	-0.81519
ENSDARG00000005924	14.45	19.17	18.64	11.82	18.98	16.6	0.55024	0.229648
ENSDARG00000005926	96.21	97.37	93.48	95.17	68.5	82.43	0.872841	0.0607783
ENSDARG00000005927	26.73	38.25	36.39	33.83	44.26	40.68	0.916122	0.0332065
ENSDARG00000005941	2.77	4.11	23.68	20.89	23.79	13.72	0.526251	0.444417
ENSDARG00000005945	25.47	33.5	41.4	33.94	41.09	40.27	0.715826	0.106827
ENSDARG00000005948	4.6	5.36	6.69	8.62	6.26	6.26	0.844284	-0.080584
ENSDARG00000005972	21.14	28.78	19.6	26.48	33.9	51.06	0.379772	-0.365964
ENSDARG00000005980	5.1	8.14	13.18	13.03	10.09	14.11	0.595693	-0.217507
ENSDARG00000005989	8.4	10.16	52.93	29.76	60.22	44.31	0.342359	0.607418
ENSDARG00000005993	28.72	32.3	46.17	40.2	42.27	44.42	0.675959	0.119637
ENSDARG00000006003	23.75	17.72	14.84	27.4	11.22	14.97	0.909139	-0.058532
ENSDARG00000006008	7.05	10.59	6.98	18.23	1.83	6.1	0.166479	-0.953306
ENSDARG00000006010	7.82	7.28	11.3	7.85	10.37	7.07	0.156629	0.520734
ENSDARG00000006011	0.67	1.93	1.74	3.28	2.33	3.62	0.159809	-0.799387
ENSDARG00000006019	178.61	204.2	258.82	201.83	179.38	165.79	0.499579	0.220605
ENSDARG00000006025	0.19	0	1.68	2.47	2.55	3.32	0.829207	-0.282285
ENSDARG00000006029	384.03	361.71	354.3	347.17	285.65	285.23	0.599074	0.193728
ENSDARG00000006031	7.29	14.05	13.64	5.5	19.85	10.65	0.373038	0.473783
ENSDARG00000006038	6.25	9.56	7.06	10	5.38	5.25	0.545541	-0.287125
ENSDARG00000006040	119.94	102.54	135.48	127.26	124.32	124.33	0.388532	0.246325
ENSDARG00000006044	0.78	0.5	2.1	1.41	3.05	2.25	0.410175	0.623392
ENSDARG00000006052	14.47	18.97	28.19	44.61	34.09	27.99	0.723513	-0.147042
ENSDARG00000006060	0.8	0.42	0.27	0.53	0.19	0.81	0.817654	-0.192534
ENSDARG00000006062	13.18	14.88	26.18	23.25	14.91	21.42	0.963836	-0.0165404
ENSDARG00000006065	0.5	1.91	0.19	1.5	1.17	1.36	0.204147	-1.25064
ENSDARG00000006074	48.59	41.27	42.63	33.43	38.07	33.39	0.29625	0.406002
ENSDARG00000006092	98.38	140.13	208.51	229.62	166.76	182.52	0.713264	-0.119885
ENSDARG00000006093	0.31	0	1.05	1.89	1.37	9.87	0.144534	-1.95607
ENSDARG00000006094	4.89	7.44	4.93	12.42	10.94	9.02	0.440306	-0.350951
ENSDARG00000006120	0.37	1.92	1.49	5.13	1.28	3.59	0.0145333	-1.67217
ENSDARG00000006124	4.5	3.79	17.89	26.4	21.44	22.85	0.798531	-0.168513
ENSDARG00000006125	11.66	22.79	62.02	53.5	63.91	58.59	0.860741	0.0977852
ENSDARG00000006128	3.1	7.98	15.39	10.15	17.94	9.81	0.431309	0.418967
ENSDARG00000006169	0.41	0.73	0.95	2.24	1.47	1.56	0.338377	-0.56906
ENSDARG00000006181	0	0.19	0.37	0.44	0.6	0	0.756295	0.606317
ENSDARG00000006192	34.89	46.48	42.51	45.54	45.17	42.08	0.963616	-0.0138379
ENSDARG00000006196	2.3	2.98	6.39	4.27	8.54	13.12	0.843493	-0.130387
ENSDARG00000006200	46.02	58.16	95	112.7	116.2	115.24	0.903804	-0.0463782
ENSDARG00000006207	3.2	3.1	4.88	2.68	2.5	9.15	0.668784	-0.340881
ENSDARG00000006215	12.89	17.67	10.37	11.49	22.81	171.66	0.0211722	-1.91656
ENSDARG00000006219	77.72	63.95	81.74	58.89	57.81	69.5	0.357088	0.327609
ENSDARG00000006220	23.98	26.08	26.35	4.78	20.33	8.91	0.17488	0.887565
ENSDARG00000006225	272.33	264.92	243.91	225.7	176.11	200.37	0.695099	0.156466
ENSDARG00000006235	18.89	20.45	13.69	18.73	9.63	15.75	0.677884	-0.201514
ENSDARG00000006240	1.71	5.04	4.57	4.82	7.84	6.09	0.830568	-0.117801
ENSDARG00000006242	157.06	164.3	175.94	121.47	175.52	151.89	0.306199	0.336644
ENSDARG00000006251	16.26	14.27	23.62	26.09	38.9	28.32	0.427678	0.320389
ENSDARG00000006253	0.25	0.49	7.43	10.93	4.95	7.35	0.640683	-0.497833
ENSDARG00000006257	0.6	1.35	3.28	2.22	3.84	5.44	0.838253	-0.152901
ENSDARG00000006260	668.64	507.71	561.52	471.33	389.44	341.77	0.285182	0.455609
ENSDARG00000006266	41.59	53.75	45.76	45.01	63.55	48.89	0.667805	0.140722
ENSDARG00000006272	0.36	1.18	4.46	2.42	4.22	6.12	0.963913	-0.0385766
ENSDARG00000006283	2.62	3.94	1.71	4.1	2.7	4.4	0.193164	-0.658244
ENSDARG00000006290	384.28	352.78	365.38	311.73	389.33	330	0.31018	0.334633
ENSDARG00000006299	0.51	0.97	0.92	2.65	0.55	2.36	0.0331162	-1.4505
ENSDARG00000006300	80.22	65.59	57.84	67	56.51	54.71	0.583818	0.227205
ENSDARG00000006301	0.46	0.65	1.9	2.47	1.19	0.92	0.891746	-0.110052
ENSDARG00000006307	0.46	0.62	0.42	1.98	0.76	0.38	0.398824	-0.710937
ENSDARG00000006308	5.22	3.62	2.9	1.35	3.49	4.78	0.62753	0.456007
ENSDARG00000006314	4.7	5.13	7.33	11.01	5.19	10.66	0.251721	-0.494556
ENSDARG00000006316	1042.89	1033.75	884.84	1121.1	565.47	571.7	0.941813	0.0341513
ENSDARG00000006332	14.51	28.89	42.36	29.08	64.97	49.27	0.610525	0.247565
ENSDARG00000006345	26.83	21.9	20.6	18.55	18.9	19.77	0.487151	0.304278
ENSDARG00000006353	2.22	1.88	6.06	1.2	19.82	1.62	0.000123982	2.59242
ENSDARG00000006356	4.57	5.24	6.68	0	6.63	1.54	0.232136	1.39337
ENSDARG00000006368	0.33	0.27	0.73	2.62	0.96	1.73	0.229826	-1.03798
ENSDARG00000006370	642.17	680.68	827.73	563.57	952.69	653.27	0.127852	0.456927
ENSDARG00000006385	1	2.38	1.7	2.64	1.99	1.22	0.65004	-0.333282
ENSDARG00000006389	8.94	10.71	14.86	18.01	14.75	15.92	0.795783	-0.0906908
ENSDARG00000006392	42.39	32.76	36.24	19.1	28.8	28.41	0.207198	0.570339
ENSDARG00000006395	24.82	31.01	35.36	34.97	33.22	28.29	0.749597	0.0971841
ENSDARG00000006397	166.62	152.18	175.53	139.77	153.23	122.35	0.246848	0.390477
ENSDARG00000006399	92.75	106.06	118.73	113.2	162.38	152.05	0.680441	0.129434
ENSDARG00000006408	219.21	222.12	211.08	221.2	180.99	211.42	0.876898	0.0520696
ENSDARG00000006409	87.99	77.42	82.1	41.43	56.39	36.27	0.176605	0.66536
ENSDARG00000006413	190.33	137.6	121.39	151.32	112.12	76.07	0.425323	0.394906
ENSDARG00000006420	0.55	0.7	2.42	1.92	1.51	2.22	0.97602	-0.0187915
ENSDARG00000006422	1.24	0.71	0.04	0.5	0.49	0.8	0.985554	0.0250052
ENSDARG00000006427	0.88	9.41	3.48	15.53	0.99	2.31	0.00883556	-2.31159
ENSDARG00000006434	31.48	25.53	30.11	36.27	27.71	29.34	0.711803	0.133431
ENSDARG00000006468	322.9	321.7	276.68	329.83	250.33	236.17	0.810454	0.0908651
ENSDARG00000006474	0.51	1.25	3.25	3.21	2.8	3.42	0.814389	-0.194621
ENSDARG00000006477	13.74	16.11	45.4	44.66	44.29	45.68	0.909651	0.055938
ENSDARG00000006487	233.12	215.4	186.84	219.43	155.77	165.07	0.789126	0.106496
ENSDARG00000006491	6.92	5.3	13.1	7.4	8.26	9.23	0.227755	0.487944
ENSDARG00000006494	3.33	4.17	4.93	2.24	2.7	4.67	0.876141	0.0972627
ENSDARG00000006497	5.23	12.78	9.35	20.83	8.04	26.66	0.000909797	-1.28434
ENSDARG00000006508	3.82	4	4.18	2.39	4.64	5.87	0.725104	0.179808
ENSDARG00000006514	1.98	1.9	1.94	5.53	0.92	0.59	0.576179	-0.549239
ENSDARG00000006524	5.11	5.75	6.41	9.14	9.25	9.95	0.728244	-0.124486
ENSDARG00000006526	0.57	0.97	3.37	4.28	0.79	1.05	0.695363	-0.33527
ENSDARG00000006527	37.53	33.08	28.29	30.65	35.41	40.89	0.747599	0.119289
ENSDARG00000006544	2.13	1.18	0.94	0	2.25	1.78	0.496554	1.01629
ENSDARG00000006545	14.56	13.79	13.1	9.66	19.11	25.5	0.85385	0.0883446
ENSDARG00000006546	25.82	35.94	34.86	50.4	37.87	58.81	0.161761	-0.424326
ENSDARG00000006553	24.67	30.34	33.86	34.86	26.6	36.23	0.677896	-0.123585
ENSDARG00000006560	0.14	0.72	0.7	3.56	0.04	0	0.203296	-2.22118
ENSDARG00000006566	3.51	7.87	13.25	18.81	8.25	13.79	0.216142	-0.610762
ENSDARG00000006567	16.46	12.22	18.82	11.24	13.25	6.97	0.102496	0.795759
ENSDARG00000006577	89.25	83.57	88.06	49.77	114.13	44.55	0.0729463	0.806001
ENSDARG00000006584	2.04	1.48	11.59	7.6	8.08	15.31	0.934113	-0.0613216
ENSDARG00000006588	15.84	66.96	22.3	36.31	19.02	41.33	0.00266958	-1.25998
ENSDARG00000006598	80.57	63.33	82.27	39.64	105.15	48.31	0.0140983	0.93109
ENSDARG00000006600	6.28	8.77	18.07	8.23	21.81	20.6	0.484005	0.379644
ENSDARG00000006601	0	0.23	1.58	0	0.54	1.48	0.861315	0.335474
ENSDARG00000006603	120.41	94.66	115.63	112.39	100.05	84.99	0.314473	0.35654
ENSDARG00000006609	15.51	20.57	30.2	43.44	26.22	40.16	0.263545	-0.411137
ENSDARG00000006617	5.57	7.12	12.26	5.64	11.7	7.4	0.166192	0.625337
ENSDARG00000006621	20.99	31.04	25.91	29.24	25.36	39.53	0.289654	-0.335271
ENSDARG00000006624	31.65	34.13	49.64	32.47	51.76	40.42	0.16526	0.416987
ENSDARG00000006639	5.5	6.86	9.56	10.28	7.77	5.34	0.782828	0.124667
ENSDARG00000006640	5.71	13.83	8.92	12.78	1.39	2.97	0.311897	-0.784527
ENSDARG00000006642	151.35	144.77	138.07	82.65	118.9	125.29	0.392257	0.350385
ENSDARG00000006666	17.56	12.78	13.28	15.32	12.2	11.59	0.504722	0.292926
ENSDARG00000006672	61.98	85.42	61.15	48.84	56.52	67.35	0.915544	-0.0428432
ENSDARG00000006677	0.85	2.2	9.7	5.15	6.92	8.34	0.781169	0.214122
ENSDARG00000006683	4.64	4.93	12.39	7.83	8.59	7.14	0.244815	0.455059
ENSDARG00000006691	133.23	157.63	186.88	177.27	129.04	143.03	0.921559	0.032422
ENSDARG00000006712	0.18	0.48	0.11	0.08	0.32	1.57	0.203738	-1.63381
ENSDARG00000006719	0.49	0.41	4.37	8.7	6.42	5.18	0.784308	-0.252401
ENSDARG00000006747	0.3	0.61	0.35	0.45	0.5	2.18	0.0581333	-1.34086
ENSDARG00000006758	0.69	1.33	2.14	2.46	2.81	3.17	0.735486	-0.211129
ENSDARG00000006760	3.61	4.04	11.37	28.87	11.14	15.52	0.243558	-0.774536
ENSDARG00000006766	15.37	18.76	62.39	62.93	66.4	68.89	0.956613	0.0304184
ENSDARG00000006773	0.35	1.79	2.86	2	1.39	3.39	0.455035	-0.597498
ENSDARG00000006775	1.05	1.24	3.7	1.45	3.66	4.07	0.507592	0.407053
ENSDARG00000006782	4.5	6.48	27.97	37.71	28.39	39.73	0.587698	-0.373047
ENSDARG00000006786	2.38	0.97	10.69	7.47	4.81	4.84	0.496299	0.543761
ENSDARG00000006791	5.35	7.94	13.09	10.41	15.19	15.24	0.836498	0.0927749
ENSDARG00000006797	0.61	0.39	2.94	6.34	3.56	6.1	0.387933	-0.736143
ENSDARG00000006812	1.54	1.38	8.43	7.83	10.11	9.41	0.775513	0.203892
ENSDARG00000006818	99.96	88.43	103.95	59.62	90.67	70.91	0.140967	0.553479
ENSDARG00000006837	1.35	4.35	4.68	7.53	2.13	7.42	0.0346709	-1.1542
ENSDARG00000006840	92.33	84.42	88.96	107.33	77.04	115.3	0.80896	-0.0803136
ENSDARG00000006848	3.25	3.2	5.47	6.97	5.09	4.94	0.99254	-0.00437986
ENSDARG00000006859	5.87	8.04	5.21	4.9	2.37	7.39	0.473278	-0.431767
ENSDARG00000006862	0.37	0.41	6.47	3.5	6.22	2.23	0.206943	1.15462
ENSDARG00000006869	6.63	3.01	9.51	11.72	8.59	9.57	0.733164	0.191129
ENSDARG00000006877	0.91	2.45	10.56	6.98	8.89	7.34	0.663502	0.333786
ENSDARG00000006878	0.95	1.04	0.54	1.23	0.33	2.91	0.187444	-1.3788
ENSDARG00000006889	3.32	6.5	5.05	10.57	3.09	5.49	0.0775086	-0.850929
ENSDARG00000006896	0.36	1.47	0.63	1.22	0.88	0.38	0.441996	-0.666042
ENSDARG00000006899	14.79	13.3	46.73	26.17	52.62	22.07	0.0399475	0.968778
ENSDARG00000006900	26.05	30.1	30.68	25.43	20.57	31.47	0.929599	-0.0323839
ENSDARG00000006915	195.62	153.87	218.79	117.49	291.2	90.58	0.00591106	1.05416
ENSDARG00000006916	1.3	0.63	1.6	2.1	2.33	0.95	0.529942	0.651131
ENSDARG00000006921	0.13	0.03	0.68	1.32	0.78	1.01	0.660667	-0.455716
ENSDARG00000006923	0.16	0.74	0	0.14	0.34	0.02	0.666686	-0.764425
ENSDARG00000006924	0.49	0.12	3.59	0.99	2.69	5.38	0.863955	0.175658
ENSDARG00000006944	148.95	117.82	46.64	118.28	6.12	9.83	0.991302	-0.0155548
ENSDARG00000006963	9.29	10.29	57.82	43.29	50.77	51.75	0.699518	0.248572
ENSDARG00000006978	1.66	0.84	2.8	0.89	2.01	0.84	0.0329368	1.4384
ENSDARG00000006981	0.87	0.97	0.93	1.1	6.18	1.4	0.216516	1.28613
ENSDARG00000006983	0.43	1.06	2.81	6.25	1.6	5.55	0.12406	-1.32586
ENSDARG00000006990	2.82	3.17	3.37	4.68	6.73	7.02	0.906593	-0.0707902
ENSDARG00000007018	42.55	40.61	23.76	30.57	21.32	17.53	0.786389	0.155894
ENSDARG00000007024	1.64	1.2	0.26	1.34	0.26	4.81	0.258744	-1.42438
ENSDARG00000007025	23.33	19.66	17.21	18.04	18.7	17.7	0.556475	0.259427
ENSDARG00000007034	70.75	74.17	64.75	62.72	106.11	96.88	0.617295	0.181226
ENSDARG00000007045	19.35	25.59	21.71	20.34	19.13	26.77	0.680483	-0.140772
ENSDARG00000007065	145.86	145.66	136.36	104.71	147.21	116.39	0.32889	0.356084
ENSDARG00000007080	0.11	1.28	3.32	2.07	5.64	15.36	0.386627	-0.962091
ENSDARG00000007081	27	30.63	25.88	31.08	28.06	35.41	0.715332	-0.114313
ENSDARG00000007092	9.48	14.49	19.97	18.36	21.91	24.05	0.89056	-0.0513392
ENSDARG00000007098	316.77	343.71	233.96	293.28	186.14	267.14	0.770339	-0.122956
ENSDARG00000007099	1.46	1.39	1.61	1.27	3.31	3.16	0.700806	0.261826
ENSDARG00000007108	0.62	2.2	0.57	0.05	1.04	0.23	0.913286	-0.153425
ENSDARG00000007125	5.61	7.43	5.43	2.37	11.01	5.12	0.323609	0.637083
ENSDARG00000007127	11.73	15.53	10.25	12.24	15.86	11.04	0.851455	0.080613
ENSDARG00000007129	0	0.35	0.73	0.19	0.47	0.87	0.872049	-0.229278
ENSDARG00000007130	80.23	87.79	75.53	79.91	65.54	77.57	0.997518	-0.0011297
ENSDARG00000007135	2.33	3.65	11.85	6.48	10.56	14.72	0.903076	0.0773958
ENSDARG00000007136	2.22	1.91	3.7	1.31	2.07	3.92	0.685699	0.280708
ENSDARG00000007141	273.12	266.37	313.38	184.16	273.05	196.5	0.144527	0.522189
ENSDARG00000007169	69.22	57.52	67.64	63.6	48.47	41.52	0.415463	0.338978
ENSDARG00000007172	0	0.5	0.06	0.15	0	0.29	0.0166707	-3.95865
ENSDARG00000007175	4.5	5.79	7.94	8.35	9.01	9.04	0.997801	-0.00106447
ENSDARG00000007179	0.79	1.51	2.49	1.57	1.57	0.72	0.531349	0.395338
ENSDARG00000007180	40.06	38.02	31.63	26.22	27.94	20.86	0.421683	0.368456
ENSDARG00000007181	12.55	12.72	12.69	8.81	13.89	11.45	0.363738	0.371321
ENSDARG00000007184	54.87	59.42	47.42	70.74	48.91	66.17	0.521834	-0.212777
ENSDARG00000007186	2.76	4.37	3.28	8.01	2.29	6.8	0.0669677	-1.04657
ENSDARG00000007195	0.43	0.3	1	2.16	0.16	0.42	0.484896	-0.70423
ENSDARG00000007196	106.67	100.93	92.56	53.21	78.25	92.22	0.465659	0.317795
ENSDARG00000007198	3.89	4.36	5.39	6.21	3.24	6.89	0.443299	-0.333852
ENSDARG00000007204	34.37	33.64	38.11	31.03	33.67	30.03	0.371968	0.29541
ENSDARG00000007207	4.16	2.7	6.05	3.93	6.89	4.63	0.0630415	0.728183
ENSDARG00000007216	55.74	58.49	82.77	54.45	67.36	47.63	0.14597	0.460458
ENSDARG00000007217	9.51	9.38	9.21	5.06	8.35	9.72	0.543802	0.302522
ENSDARG00000007219	4.38	3.13	6.33	4.47	10.03	9.86	0.455379	0.38637
ENSDARG00000007220	0.02	0.08	0.4	0.92	0.27	0.62	0.365359	-1.14547
ENSDARG00000007221	53.94	45.12	52.45	56.03	45.21	50.88	0.642483	0.156711
ENSDARG00000007231	1.99	3.9	6.7	4.61	5.79	8	0.829878	-0.110239
ENSDARG00000007241	11.79	11	13.03	9.24	14.69	15.35	0.470745	0.286437
ENSDARG00000007244	100.29	124.31	113.53	110.64	105.87	91.68	0.795425	0.0875027
ENSDARG00000007247	0.13	2.23	1.86	0.07	1.07	3.93	0.403934	-1.01877
ENSDARG00000007250	10.26	9.65	10.29	17.94	11.66	11.48	0.76584	-0.122946
ENSDARG00000007257	209.8	181.2	178.97	167.94	181.61	186.61	0.470236	0.247983
ENSDARG00000007264	249.97	220.77	199.14	185.05	203.03	213.57	0.522156	0.23409
ENSDARG00000007271	17.72	24.64	14.45	35.2	22.24	29.38	0.139752	-0.558416
ENSDARG00000007275	35.32	64.6	49.7	48.06	93.52	454.81	0.0372979	-1.51014
ENSDARG00000007276	5.59	9.16	9.87	0	7.26	56.49	0.480378	-1.36155
ENSDARG00000007278	0.96	1.75	16.01	30.11	11.3	14.43	0.475326	-0.64019
ENSDARG00000007279	38.34	53.85	57.27	46.25	58.25	50.67	0.690742	0.126367
ENSDARG00000007285	105.21	88.48	83.31	69.58	57.09	63.97	0.508932	0.310432
ENSDARG00000007289	0	0.3	0.59	1.22	0.7	0.95	0.526471	-0.860187
ENSDARG00000007294	23.77	33.14	219.39	146.59	234.1	155.61	0.404912	0.580662
ENSDARG00000007302	1.36	1.69	1.95	1.25	0.72	0.45	0.734739	0.335773
ENSDARG00000007315	25.6	27.05	21.53	26.33	14.64	18.76	0.894762	-0.0608639
ENSDARG00000007320	960.41	998.62	991.96	1110.72	853	908.98	0.902071	0.039721
ENSDARG00000007323	484.64	406.68	408.35	357.45	501.21	378.09	0.201139	0.431832
ENSDARG00000007347	264.03	272.08	245.2	205.69	251.76	253.79	0.572154	0.195972
ENSDARG00000007358	1.58	3.94	1.68	4.32	3.14	1.51	0.42347	-0.522161
ENSDARG00000007359	44.66	42.3	31.93	27.06	30.25	40.3	0.782668	0.129506
ENSDARG00000007362	26.25	40.24	65.74	52.47	68.08	57.86	0.647484	0.168868
ENSDARG00000007369	0.6	1.54	2	5.87	2.14	2.76	0.140602	-1.00842
ENSDARG00000007377	337.89	321.38	348.41	149.1	538.09	140.72	0.0248539	1.06669
ENSDARG00000007382	1.75	1.6	2.64	1.56	0.9	4.39	0.666819	-0.347968
ENSDARG00000007383	1.47	1.83	0.87	0.26	0.58	0.35	0.701765	0.376611
ENSDARG00000007385	261.5	236.45	276.9	213.5	233.48	210.71	0.270258	0.361259
ENSDARG00000007387	60.94	77.72	62.67	72.54	56.92	56.43	0.858179	-0.0649656
ENSDARG00000007396	22.46	23.72	19.12	36.39	8.56	36.87	0.14851	-0.739441
ENSDARG00000007398	0.73	0.7	1.58	1.37	1.34	1.3	0.684543	0.230681
ENSDARG00000007405	63.08	74.45	64.77	36.83	53.6	44.9	0.4655	0.325256
ENSDARG00000007409	26.83	22.16	20.77	23.92	28.99	23.45	0.458918	0.295435
ENSDARG00000007412	0.12	0.47	2.71	0.75	4.22	1.85	0.258288	1.25005
ENSDARG00000007413	5.91	6.8	6.92	7.64	9.22	12.08	0.723784	-0.127185
ENSDARG00000007418	4.46	3.11	1.07	4.33	0	2.55	0.700582	-0.51721
ENSDARG00000007421	0.72	2.31	0	0	0	2.55	0.262203	-2.39732
ENSDARG00000007425	30.88	27.76	25.03	30.24	30.63	22.83	0.513927	0.248292
ENSDARG00000007429	9.19	13.86	15.9	9.3	11.22	14.94	0.948138	0.0265506
ENSDARG00000007430	0.83	0.69	1.12	0	0	0.28	0.576573	1.09033
ENSDARG00000007438	184.79	167.93	155.2	111.21	120.01	172.26	0.647108	0.190969
ENSDARG00000007443	2.56	3.04	3.42	3.75	4.19	7.84	0.464537	-0.380384
ENSDARG00000007444	0.15	1.03	1.43	2.25	1.48	2.62	0.277149	-0.884633
ENSDARG00000007449	12.09	16.36	24.18	27.86	17.08	30.56	0.325426	-0.366279
ENSDARG00000007477	4.64	4.74	13.51	10.75	14.94	19.33	0.9484	0.0376475
ENSDARG00000007480	3.57	2.69	5.37	4.4	0.57	3.83	0.970015	-0.0308835
ENSDARG00000007485	7.88	9.26	14.19	16.01	10.88	14.95	0.647224	-0.16402
ENSDARG00000007494	16.19	14.35	14.54	10.85	16.01	18.55	0.54523	0.24774
ENSDARG00000007496	11.89	23.23	28.75	27.76	27.8	13.74	0.759422	0.13632
ENSDARG00000007523	2.13	2.21	1.93	3.93	2.92	3.48	0.543802	-0.304788
ENSDARG00000007526	498.47	482.71	496.66	456.58	465.12	446.76	0.49748	0.216611
ENSDARG00000007531	44.08	49.64	46.2	45.56	38.77	45.08	0.958628	0.0182999
ENSDARG00000007534	36.74	11.22	18.77	12.27	11.98	3.59	0.0267873	1.52604
ENSDARG00000007560	0.36	0.79	3.99	0	1.53	2.4	0.480581	0.911397
ENSDARG00000007561	0.21	0.4	0.79	1.24	1.4	1.02	0.922956	-0.0699755
ENSDARG00000007566	1.96	3.93	30.94	30.22	26.25	25.59	0.947063	0.0543418
ENSDARG00000007576	1.79	0.86	0	2.33	0.58	0.42	0.849554	-0.268017
ENSDARG00000007597	22.69	30.81	26.4	26.37	25.03	39.93	0.471274	-0.254807
ENSDARG00000007601	0.76	0.74	1.08	2.26	1.83	3.33	0.334224	-0.632775
ENSDARG00000007603	77.54	124.59	128.19	122.1	140.17	126.26	0.952726	-0.0176165
ENSDARG00000007614	9.33	9.2	12.32	8.76	7.57	9.93	0.655205	0.198455
ENSDARG00000007624	47.42	38.34	28.34	51.81	37.73	55.43	0.707941	-0.157595
ENSDARG00000007630	8.02	6.51	6.3	1.54	6.78	5.41	0.237708	0.779267
ENSDARG00000007639	5.05	9.93	15.44	16.68	14.57	21.66	0.406723	-0.372309
ENSDARG00000007654	1.05	6.27	1.38	4.85	2.16	7.2	0.000104021	-1.88775
ENSDARG00000007657	15.94	12.2	14.3	14.12	8.49	15.35	0.873401	0.076538
ENSDARG00000007663	0.14	0.3	0.93	1.48	0.49	2.09	0.209112	-1.21226
ENSDARG00000007678	0.1	0.13	0.52	1.5	0.33	0.78	0.203489	-1.235
ENSDARG00000007682	342.28	316.32	208.02	233.26	211.66	196.5	0.666398	0.200021
ENSDARG00000007691	12.18	23.15	31.34	29.83	28.33	22.61	0.99218	-0.0037252
ENSDARG00000007693	738.2	728.54	531.24	759.29	784.28	503.73	0.628053	0.190101
ENSDARG00000007697	80.29	182.3	156.13	209.76	84.49	280.21	0.00872369	-0.949831
ENSDARG00000007708	475.76	495.53	355.55	602.96	308.63	468.44	0.482366	-0.274983
ENSDARG00000007711	68.69	85.37	114.78	72.3	98.48	105.46	0.518539	0.202746
ENSDARG00000007720	118.27	123.34	102.33	106.76	81.56	125.31	0.856545	-0.0699429
ENSDARG00000007722	9.58	11.99	7.87	2.9	11.43	6.01	0.39204	0.55049
ENSDARG00000007727	2.27	3.1	16.76	16.73	19.58	14.57	0.73731	0.2453
ENSDARG00000007734	11.45	12.51	11.81	11.38	11.85	17.76	0.808409	-0.0981578
ENSDARG00000007737	2.95	6.85	7.23	7.04	6.36	5.65	0.68188	-0.177051
ENSDARG00000007739	0.66	0.53	0.6	6.76	0.3	2.38	0.00705661	-2.40508
ENSDARG00000007743	2.45	0.41	0	0	1.01	1.02	0.3864	1.58654
ENSDARG00000007744	39.52	32.87	32.94	37.75	33.36	35.41	0.641453	0.16369
ENSDARG00000007745	616.92	568.38	615.37	455.02	570.81	420.38	0.203576	0.449297
ENSDARG00000007751	6.97	7.64	8.49	6.7	11.03	13.66	0.905833	0.0520069
ENSDARG00000007753	5.81	4.96	7.34	2.83	14.05	2.43	0.0120718	1.46317
ENSDARG00000007755	48.72	44.61	43.37	31.36	35.53	46.5	0.608481	0.215439
ENSDARG00000007760	155.73	130.04	169.98	116.54	188.94	147.21	0.086433	0.516969
ENSDARG00000007764	1.46	1.4	3.41	4.03	4.85	3.8	0.760366	0.182016
ENSDARG00000007769	59.54	68.76	45.3	41.53	63.61	24.21	0.404992	0.427812
ENSDARG00000007774	4.72	5.12	7.3	7.07	7.86	5.52	0.456313	0.276636
ENSDARG00000007783	3.07	3.47	3.9	1.06	4.25	2.4	0.244037	0.779238
ENSDARG00000007786	6.62	8.34	32.83	26.82	36.75	30.94	0.630261	0.289062
ENSDARG00000007788	6.17	9.18	8.2	6.16	8.88	4.17	0.523268	0.336588
ENSDARG00000007791	79.01	121.41	167.99	162	146.28	138.55	0.970065	-0.0117733
ENSDARG00000007795	130.82	157.89	90.72	149.33	82.03	179.76	0.225917	-0.491766
ENSDARG00000007804	3.66	2.51	3.41	2.46	9.59	6.3	0.257238	0.696743
ENSDARG00000007807	2.95	4.82	6.09	4.31	9.54	7.12	0.577887	0.271641
ENSDARG00000007808	3.72	5.27	5.7	2.39	5.42	6.68	0.78768	0.151459
ENSDARG00000007812	3.01	2.69	22.22	18.08	20.53	22.4	0.81803	0.174031
ENSDARG00000007813	0.18	0.25	7.2	2.39	6.01	6.89	0.611635	0.568351
ENSDARG00000007818	9.43	15.2	22.85	27.81	19.16	38.29	0.20007	-0.547569
ENSDARG00000007823	21.48	37.89	78.13	18.12	126.1	10.11	0.00742503	1.73404
ENSDARG00000007824	0.6	0.47	0.54	0.75	0.94	2.67	0.369691	-0.713648
ENSDARG00000007825	0.58	1.96	0.8	0.57	0	1.22	0.327205	-1.33959
ENSDARG00000007836	2097.23	2112.77	2539.29	1035.95	2435	1231.18	0.0630225	0.774722
ENSDARG00000007863	155.95	143.78	134.5	122.9	130.19	139.67	0.565467	0.204196
ENSDARG00000007867	18.88	22.36	44.75	44.69	62.82	59.98	0.836465	0.0970136
ENSDARG00000007885	5.63	6.12	6.22	9.35	4.88	5.42	0.718382	-0.174887
ENSDARG00000007886	7.4	7.77	10.12	5.83	6.75	11.76	0.871634	0.0718331
ENSDARG00000007892	18.3	12.27	15.71	19.53	10.21	17.43	0.929615	0.041182
ENSDARG00000007901	30.02	48.74	35.59	32.1	33.49	43.65	0.546808	-0.216218
ENSDARG00000007916	22.7	25.28	21.95	18.58	23.92	21.31	0.592099	0.201009
ENSDARG00000007918	6.45	12.33	22.33	16.05	12.44	15.7	0.945207	-0.0298518
ENSDARG00000007923	7.86	9.3	36.94	29.82	31.71	32.02	0.734422	0.192367
ENSDARG00000007941	0.99	2.28	1.79	3.2	0.39	0.17	0.531079	-0.738355
ENSDARG00000007943	0.83	1.97	3.3	2.78	2.16	2.77	0.729255	-0.194378
ENSDARG00000007955	5.35	9.38	32	17.52	23.82	18.89	0.383159	0.474362
ENSDARG00000007959	153.34	151.54	166.94	130.02	150.36	153.81	0.435761	0.247191
ENSDARG00000007960	571.08	518.59	510.15	582.2	456.23	529.73	0.815676	0.0785477
ENSDARG00000007971	71.62	69.78	59.97	74.7	55.11	82.67	0.763889	-0.111102
ENSDARG00000007975	1.95	3.01	2.13	4.38	1.97	3.49	0.232222	-0.701345
ENSDARG00000007976	2.15	2.06	2.98	2.14	2.37	3.44	0.785753	0.111058
ENSDARG00000007982	1.25	2.34	0.12	4.99	0.15	2.72	0.0252055	-2.38425
ENSDARG00000007989	159.23	107.84	122.73	103.75	124.3	103.53	0.163378	0.533172
ENSDARG00000007990	1.43	3.45	0.75	0.97	1.25	0	0.824744	-0.305378
ENSDARG00000007996	0.25	1.46	2.12	1.9	1.21	2.81	0.314294	-0.74609
ENSDARG00000008014	31.91	27.66	27.81	42.19	27.98	24.53	0.886668	0.0579452
ENSDARG00000008020	50.15	40.67	22.8	28.9	30.26	29.69	0.641983	0.247745
ENSDARG00000008022	2.28	2.06	7.22	11.36	8.7	12.08	0.576821	-0.368367
ENSDARG00000008026	5.54	5.85	12.62	7.21	9.66	5.88	0.0912804	0.637878
ENSDARG00000008030	0.08	1.37	0.52	2.11	1.95	3.41	0.160386	-1.35947
ENSDARG00000008032	6.49	8.41	30.94	38.19	34.39	37.6	0.82621	-0.13715
ENSDARG00000008034	0.32	0.96	2.03	0.8	1.39	2.35	0.917577	-0.0858363
ENSDARG00000008049	84.68	109.12	58.78	77.19	42.95	65.76	0.589043	-0.268453
ENSDARG00000008068	11.17	14.99	17.71	11.75	11.74	10.38	0.640675	0.223276
ENSDARG00000008075	6.23	7.52	11.81	2.04	15.15	0	0.139303	1.75424
ENSDARG00000008097	37.39	44.5	34.82	36.59	30.84	20.82	0.764585	0.140094
ENSDARG00000008100	0.28	0.29	0.73	1.22	0.52	1.88	0.281739	-0.995125
ENSDARG00000008105	28.85	35.45	26.92	18.81	25.79	20.18	0.601074	0.244821
ENSDARG00000008107	3.48	2.64	3.63	4.5	7.95	1.8	0.138796	0.861487
ENSDARG00000008119	30	34.98	27.24	32.62	23.16	32.38	0.673938	-0.160458
ENSDARG00000008141	20	35.88	54.02	36.21	47.87	50.36	0.860074	0.0674762
ENSDARG00000008142	46.61	58.02	68.53	73.51	96.36	99.34	0.976487	-0.0100639
ENSDARG00000008153	19.22	20.54	23.58	30.87	19.64	24.68	0.651167	-0.140312
ENSDARG00000008155	29.22	30.31	44.1	30.47	31.34	28.77	0.300797	0.337412
ENSDARG00000008165	111.18	111.57	93.95	57.52	100.56	73.09	0.292792	0.458523
ENSDARG00000008170	1.34	4.53	1.23	4.06	1.64	2.54	0.0492696	-1.28754
ENSDARG00000008182	16.19	18.79	9.68	14.93	8.17	13.95	0.565256	-0.299557
ENSDARG00000008184	4.22	5.12	12.72	11.54	13.55	15.2	0.939893	0.0377191
ENSDARG00000008186	19.82	33.29	51.17	53.49	54.02	62.23	0.678767	-0.16263
ENSDARG00000008188	55.04	74.15	132.15	128.56	152.03	130.26	0.758818	0.119611
ENSDARG00000008192	0.11	0.1	0.97	0	0.46	2.17	0.760512	-0.479366
ENSDARG00000008200	83.8	108.91	152.36	105.83	170.46	173.89	0.63238	0.165532
ENSDARG00000008209	0.13	0.34	0.13	0.22	0.08	0.5	0.188029	-1.49992
ENSDARG00000008218	40.5	36.57	18.86	42.43	19.07	29.09	0.645919	-0.241918
ENSDARG00000008224	30.67	55.81	133.39	107.88	162.2	112.47	0.55286	0.305477
ENSDARG00000008235	8.5	9.52	15.48	13.52	12.68	15.8	0.918573	0.0351025
ENSDARG00000008237	44.42	47.08	73.78	57.08	59.99	48.22	0.258454	0.332648
ENSDARG00000008238	4.97	10.19	33.84	35.04	37.29	37.19	0.947228	-0.0422519
ENSDARG00000008239	8.41	10.89	7.41	4.73	9.72	10.11	0.83468	0.111018
ENSDARG00000008243	114.01	121.91	136.96	120.1	118.27	108.16	0.513364	0.201579
ENSDARG00000008247	2.67	3.74	2.02	1.54	2.48	1.34	0.781296	0.21821
ENSDARG00000008255	5.98	10.28	25.56	36.57	25.55	42.51	0.342356	-0.550916
ENSDARG00000008275	0.31	1.16	1.68	2.66	0.92	2.05	0.234393	-0.946489
ENSDARG00000008278	0.23	0.66	0.72	0	0.44	0.93	0.920122	-0.145986
ENSDARG00000008279	0.27	1.19	1.54	2.47	1.42	0.58	0.746829	-0.353579
ENSDARG00000008287	19.4	25.09	22.36	17.85	27.92	26.3	0.740592	0.121482
ENSDARG00000008292	146.79	162.19	152.85	145.12	127.23	137.01	0.816235	0.078992
ENSDARG00000008306	1.98	1.19	3.1	3.29	0.41	1.38	0.943508	0.0682017
ENSDARG00000008310	129.08	163.62	169.94	209.79	178.36	296.2	0.254621	-0.347794
ENSDARG00000008322	0.36	0.43	2.94	2.55	2.55	3.02	0.954001	0.0480911
ENSDARG00000008329	0.22	1.33	2.78	1.08	3.46	3.82	0.914807	0.0944521
ENSDARG00000008333	4.17	9.22	6.08	10.38	0.63	0	0.584838	-0.740387
ENSDARG00000008336	0	0.16	0.21	0.82	1.26	0.67	0.936661	-0.108536
ENSDARG00000008363	329.33	289.68	337.09	186.37	577.79	216.77	0.0176081	0.935138
ENSDARG00000008370	13.9	19.98	38.18	32.33	40.45	51.25	0.885273	-0.0648875
ENSDARG00000008372	0.85	1.21	1.35	5.44	3.17	3.96	0.233419	-0.847677
ENSDARG00000008377	4.77	4.77	13.01	10.47	18.62	11.28	0.262685	0.54889
ENSDARG00000008380	19.27	24.59	23.99	21.46	29.05	24.79	0.672403	0.139682
ENSDARG00000008383	128.48	128	120.16	99.19	118.9	101.41	0.410949	0.295765
ENSDARG00000008384	0.43	0.28	14.96	13.94	12.43	20.99	0.867952	-0.258942
ENSDARG00000008388	3.06	4.78	41.53	34.2	35.65	34.51	0.799942	0.199672
ENSDARG00000008395	21.22	21.79	21.9	14.34	14.15	13.53	0.483033	0.333106
ENSDARG00000008396	2.6	4.46	10.3	10.25	6.86	7.64	0.853657	-0.101019
ENSDARG00000008407	0.93	2	3.24	10.15	3.93	7.76	0.0786252	-1.18865
ENSDARG00000008413	2.33	3.18	11.04	2.82	13.29	8.12	0.114324	0.977929
ENSDARG00000008434	23	27.96	41.95	25.63	45.74	30.2	0.148726	0.486531
ENSDARG00000008439	6.3	7.76	5.78	4.17	4.12	5.56	0.96059	0.0277098
ENSDARG00000008447	53.2	78.34	92.54	91.76	91.09	84.99	0.973685	-0.0095515
ENSDARG00000008457	11.14	12.02	13.41	23.6	15.87	19.95	0.400181	-0.310788
ENSDARG00000008461	10.99	11.68	15.02	12.77	12.96	12.76	0.55965	0.188721
ENSDARG00000008472	7.11	6.87	4.18	3.76	4.45	6.36	0.908858	0.0668486
ENSDARG00000008480	16.42	14.67	12.48	13.13	10.6	10.61	0.657197	0.203781
ENSDARG00000008487	4.11	9.28	4.18	9.98	6.04	10.9	0.0468161	-0.939283
ENSDARG00000008490	16.49	19.7	16.96	12.89	18.2	16.39	0.622286	0.19572
ENSDARG00000008491	17.59	23.32	24.47	21.4	24.35	31.28	0.82662	-0.0738512
ENSDARG00000008494	23.56	17.23	21.26	29.79	21.16	18.49	0.684208	0.177967
ENSDARG00000008502	60.04	60.26	44.9	54.88	39.41	50.77	0.941792	-0.0308954
ENSDARG00000008503	2.34	4.05	3.52	0.8	1.93	4.06	0.891342	-0.0998323
ENSDARG00000008540	0.17	3.27	1.19	3.09	1.49	1.75	0.114931	-1.49344
ENSDARG00000008542	1.37	1.9	3.98	7.36	4.55	7.19	0.309656	-0.620317
ENSDARG00000008548	8.11	6.92	25.22	36.74	22.06	31.99	0.568073	-0.329853
ENSDARG00000008551	50.86	39.8	44.25	62.34	35.08	64.94	0.671382	-0.1668
ENSDARG00000008560	10.49	10.69	8.97	6.79	6.71	9.07	0.789225	0.131326
ENSDARG00000008568	13.42	20.32	7.61	8.47	9.09	10.17	0.690928	-0.22806
ENSDARG00000008573	31.16	35.91	34.77	33.41	38.98	36.18	0.710026	0.116591
ENSDARG00000008575	1.58	3.71	6.87	9.85	7.48	7.89	0.54538	-0.353274
ENSDARG00000008592	17.03	23.96	48.22	57.39	45.94	40.85	0.919788	-0.044078
ENSDARG00000008593	0.43	0.47	2.16	3.01	1.19	1.1	0.806323	-0.186464
ENSDARG00000008623	64.97	60.38	55.27	61.9	58.9	48.28	0.566562	0.219803
ENSDARG00000008639	0.24	0.36	2.04	0.57	5.2	2.86	0.297461	1.06177
ENSDARG00000008660	0.14	0.11	1.53	2.79	2.64	1.37	0.926393	0.0991923
ENSDARG00000008678	311.09	271.23	285.23	176.4	347.77	248.64	0.121441	0.567011
ENSDARG00000008697	1.85	1.34	2.48	2.34	2.77	2.38	0.376959	0.368823
ENSDARG00000008703	10.6	12.46	25.05	22.78	25.37	11.01	0.276552	0.480205
ENSDARG00000008706	77.64	71.68	75.06	107.96	68.57	88.94	0.737242	-0.112517
ENSDARG00000008720	1.07	3.52	5.7	8.92	3.8	8.85	0.154281	-0.939982
ENSDARG00000008723	3.6	3.33	13.56	9.97	10.08	10.77	0.627211	0.275539
ENSDARG00000008727	5.66	9.51	19.09	8.95	18.38	10.5	0.188232	0.62349
ENSDARG00000008735	975.87	980.53	1105.92	853.59	1172.84	784.16	0.173086	0.428776
ENSDARG00000008740	19.52	20.98	14.85	15.73	16.53	16.2	0.825287	0.0921538
ENSDARG00000008748	233.81	224.75	221.76	163.69	227.48	195.34	0.306054	0.359554
ENSDARG00000008757	16.95	24.24	30.54	19.8	29.85	25.06	0.482262	0.248541
ENSDARG00000008765	129.06	129.33	157.07	107.93	175.62	137.2	0.168585	0.417998
ENSDARG00000008784	3.44	2.77	6.4	7.42	9.33	11.2	0.965187	-0.0241679
ENSDARG00000008785	189.98	165.66	192.88	146.02	194.8	195.39	0.292849	0.331756
ENSDARG00000008788	1.03	0.94	0.57	2.99	1.2	3.26	0.0872769	-1.1563
ENSDARG00000008803	12.51	25.87	13.92	26.26	5.95	21.11	0.0336593	-1.02579
ENSDARG00000008805	19.42	19.42	31.07	28.86	20.38	40.86	0.620486	-0.18584
ENSDARG00000008808	68.9	79.45	46.78	48.36	59.07	64.09	0.970967	0.0155302
ENSDARG00000008811	20.65	19.34	30.13	10.66	31.57	27.82	0.15571	0.61861
ENSDARG00000008816	308.99	562.52	485.53	752.46	669.13	1111.68	0.0876433	-0.611629
ENSDARG00000008818	1.26	1.82	3.68	4.27	5.07	0.82	0.42939	0.59616
ENSDARG00000008832	22.17	29.04	138.99	87.58	150.3	117.92	0.441117	0.486327
ENSDARG00000008840	37.6	39.74	42.08	29.97	36.66	33.16	0.402047	0.299915
ENSDARG00000008852	9.59	12.9	9.37	7.36	8.38	5.83	0.748956	0.173158
ENSDARG00000008858	1.7	2.38	5.57	0	6.66	3.59	0.287415	1.25705
ENSDARG00000008859	9.43	19.94	11.47	8.55	10.42	11.03	0.600699	-0.25502
ENSDARG00000008861	1.97	6.74	2.33	6	1.81	7.33	0.00249679	-1.58909
ENSDARG00000008867	451.63	516.06	542.77	490.42	635.55	545.98	0.504133	0.187912
ENSDARG00000008884	31.09	32.78	64.81	52.25	64.35	93.12	0.942645	-0.0306197
ENSDARG00000008886	1.43	0.84	1.05	2.95	0.77	1.84	0.524801	-0.578465
ENSDARG00000008890	72.14	70.51	66.03	56.66	70.61	46.17	0.306147	0.395447
ENSDARG00000008904	110.39	128.87	86.71	130.75	96.36	139.12	0.426546	-0.276713
ENSDARG00000008906	2.48	2.15	2.15	2.44	0.27	2.46	0.731671	-0.31373
ENSDARG00000008920	175.59	156.7	169.91	133.04	193.82	142.81	0.203485	0.450695
ENSDARG00000008931	8.83	20.91	33.83	18.11	30.06	23.72	0.589855	0.254362
ENSDARG00000008936	268.51	195.94	220.16	176.29	185.47	160.94	0.1998	0.499839
ENSDARG00000008946	21.94	18.32	15.83	13.98	15.99	16.67	0.528532	0.299709
ENSDARG00000008947	20.08	20.96	19.02	21.71	20.25	21.69	0.928456	0.0296432
ENSDARG00000008953	26.44	45.31	38.67	36.41	32.61	46.45	0.388538	-0.284234
ENSDARG00000008966	8.99	8.41	16.88	16.11	9.46	12.53	0.877974	0.0600048
ENSDARG00000008976	0.63	0.58	1.34	2.55	0.92	1.25	0.407893	-0.464399
ENSDARG00000008979	8.84	12.47	28.06	22.01	29.03	30.03	0.796981	0.121302
ENSDARG00000008983	0.78	1.24	1.98	1.26	1.4	2.6	0.82649	-0.203652
ENSDARG00000008986	1.46	0.99	5.58	5.26	6.01	3.79	0.479167	0.491084
ENSDARG00000009001	670.72	714.8	691.65	537.74	687.37	430.38	0.292167	0.397204
ENSDARG00000009018	1.57	2.61	2.27	8.83	4.09	14.4	0.0111442	-1.5481
ENSDARG00000009021	11.81	11.6	9.38	4.7	24.4	13.43	0.203545	0.720821
ENSDARG00000009023	2.58	4.55	22.64	16.5	20.14	21.52	0.812288	0.164388
ENSDARG00000009031	2.08	1.03	1.7	0.05	2.27	2.46	0.351322	0.951961
ENSDARG00000009040	1.8	0.41	1.2	1.66	2.95	2.31	0.49661	0.642509
ENSDARG00000009074	23.93	22.6	24.64	15.42	15.2	17.44	0.474238	0.338757
ENSDARG00000009079	2.91	3.31	1.65	0	3.31	0	0.463553	1.24088
ENSDARG00000009087	54.72	81.12	15.51	38.01	4.16	17.24	0.474798	-0.632727
ENSDARG00000009106	134.7	151.76	105.99	117.12	98.52	123.2	0.893979	-0.0523873
ENSDARG00000009113	14.13	21.65	13.58	13.08	8.58	12.44	0.626648	-0.249287
ENSDARG00000009121	0.96	1.84	1.47	0	1.9	0.81	0.603944	0.715372
ENSDARG00000009133	0.16	0.23	1.1	1.32	0.43	2.01	0.311157	-0.98315
ENSDARG00000009134	107.35	100.34	33.1	65.89	25.67	58.7	0.774586	-0.188268
ENSDARG00000009136	0.83	1.8	3.36	2.24	2.74	2.71	0.857538	0.0988185
ENSDARG00000009142	4.07	3.3	4.36	7.09	6.35	3.87	0.660734	0.195451
ENSDARG00000009160	28	39.73	39.39	38.23	46.11	43.64	0.983731	0.00625246
ENSDARG00000009169	26.49	34.92	42.26	35.48	27	40.29	0.780823	-0.0916869
ENSDARG00000009170	5.94	11.31	42.58	48.43	34.87	46.16	0.678938	-0.267804
ENSDARG00000009178	34.06	37	27.02	25.66	27.76	23.28	0.686507	0.18629
ENSDARG00000009194	0	0	0.19	0.8	0	0.32	0.270124	-2.44474
ENSDARG00000009196	0	1.35	1.02	5.02	0.77	4.5	0.0265883	-2.54201
ENSDARG00000009208	14.95	24.35	30.8	32.83	26.45	22.53	0.873397	-0.0558684
ENSDARG00000009209	0.85	0.81	10.78	10.72	8.64	4.61	0.65015	0.400965
ENSDARG00000009212	1295.96	1390.65	1055.11	1078.15	1229.57	1253.75	0.801656	0.0900208
ENSDARG00000009214	5.75	6.29	46.49	27.33	49.64	25.44	0.21237	0.858074
ENSDARG00000009217	1.59	1.35	5.2	6.16	2.13	3.44	0.803774	-0.184175
ENSDARG00000009218	14.61	12.72	13.26	10.85	7.07	16.72	0.960873	-0.0239661
ENSDARG00000009250	319.49	303.41	308	239.35	318.95	281.93	0.318091	0.334305
ENSDARG00000009252	20.12	17.19	9.25	16.27	9.77	14.08	0.902476	-0.0670047
ENSDARG00000009253	42.96	30.54	34.67	33.78	25.05	28.88	0.464387	0.31877
ENSDARG00000009266	37.05	48.05	47.78	27.9	56.56	49.76	0.484217	0.26882
ENSDARG00000009267	131.81	121.2	99.7	108.47	154.44	148.93	0.620288	0.182158
ENSDARG00000009273	9.05	7.27	4.09	9.93	2.88	6.64	0.595983	-0.327422
ENSDARG00000009285	1493.93	1457.75	1229.77	1329.01	905.3	981.14	0.800811	0.106387
ENSDARG00000009299	0.57	1.35	3.78	3.77	2.89	3.5	0.791362	-0.184614
ENSDARG00000009311	0.69	3.1	2.71	1.95	1.03	6.27	0.156378	-1.28357
ENSDARG00000009313	263.2	340.9	304.98	375.8	301.34	395.16	0.416635	-0.218964
ENSDARG00000009315	11.3	19.44	22.61	29.53	24.06	36.74	0.212858	-0.455224
ENSDARG00000009336	40.83	46.04	40	20.91	25.26	18.43	0.431659	0.419676
ENSDARG00000009342	10.59	17.47	36.35	21.31	32.03	30.62	0.559566	0.256868
ENSDARG00000009346	25.38	31.44	42.49	39.98	32.86	31.19	0.79364	0.0814272
ENSDARG00000009350	176.02	184.67	186	195.76	247.69	219.33	0.598777	0.154891
ENSDARG00000009361	0.48	0.54	1.41	0.63	0.4	1.06	0.899247	0.130977
ENSDARG00000009387	1.58	2.94	22.65	25.26	14.8	16.19	0.883649	-0.117988
ENSDARG00000009390	205.73	215.23	226.09	196.4	283.19	310.32	0.706941	0.120982
ENSDARG00000009401	2.7	4.43	25.33	13.81	19.7	6.08	0.127596	1.01411
ENSDARG00000009418	2.74	4.52	16.04	20.84	12.12	17.13	0.55522	-0.374855
ENSDARG00000009436	19.1	21	18.25	31.37	18.66	23	0.450351	-0.269778
ENSDARG00000009447	1268.04	1133.35	1260.46	1109.44	1058.3	911.66	0.344459	0.327749
ENSDARG00000009459	0.7	1.95	3.28	0.24	3.23	2.49	0.540465	0.635309
ENSDARG00000009466	0.21	0.35	0.8	0	0.68	1.17	0.891245	0.208644
ENSDARG00000009471	0.36	0.74	1.91	0	1.02	2.26	0.889272	0.193373
ENSDARG00000009472	30.71	35.72	22.43	19.2	17.45	29.24	0.85851	-0.090913
ENSDARG00000009473	6.62	10.66	17.91	9.99	12.42	17.13	0.907546	0.0508196
ENSDARG00000009480	24.18	23.45	19.8	22.02	20.54	16.71	0.610162	0.201251
ENSDARG00000009484	23.73	28.38	65.03	51.25	81.75	64.62	0.456892	0.332179
ENSDARG00000009488	7.63	5.76	3.62	3.01	6.47	3.72	0.28629	0.662809
ENSDARG00000009493	0.04	0.11	0.44	0.18	0.14	0.23	0.812317	0.263771
ENSDARG00000009494	6.03	12.56	19.17	29.69	15.86	21.55	0.236934	-0.547633
ENSDARG00000009499	0.13	1	2.38	0.36	1.58	1.01	0.410467	0.781729
ENSDARG00000009505	286.78	303.76	351.37	181.01	422.26	278.7	0.114817	0.571675
ENSDARG00000009511	11.62	17.46	68.3	15.03	107.14	10.09	0.00104903	2.1276
ENSDARG00000009524	1.15	0.74	3.21	1.15	1.82	1.65	0.118084	0.906239
ENSDARG00000009525	10.2	18.66	16.84	13.82	17.27	17.68	0.803629	-0.0928639
ENSDARG00000009534	46.69	60.17	57.93	32.36	64.63	38.14	0.261771	0.454889
ENSDARG00000009544	52.51	40.4	13.45	35.75	13.96	25.3	0.907773	-0.0787363
ENSDARG00000009549	5.36	6.27	13.34	12.23	8.06	19.55	0.398181	-0.381409
ENSDARG00000009550	0.7	0	0.27	1.43	0.56	0.83	0.863431	-0.278947
ENSDARG00000009553	9.74	15.86	10.41	20.02	8.65	26.67	0.0197599	-0.956115
ENSDARG00000009557	7.89	14.43	8.06	2.18	11.03	9.79	0.879099	0.103508
ENSDARG00000009585	27.41	33.72	49.51	46.31	51.24	50.62	0.797449	0.0802922
ENSDARG00000009594	2.86	3.66	24.54	25.81	16.75	23.17	0.815413	-0.171025
ENSDARG00000009607	4.76	5.9	13.83	20.18	9.47	15.4	0.379776	-0.450736
ENSDARG00000009629	1.23	0.82	1.31	3.26	1.79	0.14	0.836541	0.194293
ENSDARG00000009637	0	1.19	4.76	6.66	2.04	9.53	0.244938	-1.29938
ENSDARG00000009640	551.27	554.54	492.72	436.04	538.53	447.82	0.439254	0.273167
ENSDARG00000009653	5.91	2.56	2.97	4.08	2.03	5.28	0.878149	0.125769
ENSDARG00000009657	69.28	84.04	70.47	59.83	63.16	65.6	0.828312	0.0808769
ENSDARG00000009673	1.74	0.54	0.06	0	1.55	0.7	0.293299	1.67211
ENSDARG00000009677	0	0.2	0.73	1.6	1.91	2.49	0.622873	-0.613357
ENSDARG00000009681	45.02	56.05	34.91	48.47	42.53	49.42	0.639698	-0.179583
ENSDARG00000009685	22.25	22.73	27.89	28.39	23.04	27.39	0.91209	0.036868
ENSDARG00000009689	0.25	1.04	1.07	2.22	0.68	0.71	0.233888	-0.915174
ENSDARG00000009702	4.02	5.61	12.39	12.08	12.19	12.19	0.953837	0.0277362
ENSDARG00000009724	250.49	299.39	399.52	296.8	383.7	353.09	0.407678	0.227641
ENSDARG00000009733	3	6.04	6.11	7.46	3.54	7.25	0.120948	-0.609668
ENSDARG00000009735	3.7	5.21	12.13	15.74	12.36	15.04	0.62624	-0.253359
ENSDARG00000009740	21.06	32.3	29.53	36.33	25.93	24.03	0.630255	-0.168376
ENSDARG00000009745	6.65	7.86	23.13	19.04	18.14	21.98	0.892049	0.0674372
ENSDARG00000009748	28.86	35.19	22.35	25.21	17.66	24.71	0.75097	-0.148852
ENSDARG00000009753	167.59	144.25	114.05	103.48	109.24	113.85	0.523052	0.280353
ENSDARG00000009754	9.54	12.51	14.27	19.13	21.24	24.41	0.618597	-0.194179
ENSDARG00000009764	2.18	3.1	1.55	5.25	0.76	5.53	0.0396062	-1.41164
ENSDARG00000009771	61.38	68.6	63.98	71.32	82.42	67.85	0.681279	0.12724
ENSDARG00000009779	1319.52	1278.61	1214.26	1027.24	1518.48	872.57	0.193873	0.4704
ENSDARG00000009782	5.07	12.04	9.96	9.16	5.99	5.96	0.500362	-0.307322
ENSDARG00000009783	15.14	25.11	66.73	35.72	62.32	44.64	0.291279	0.510251
ENSDARG00000009796	3.6	5.33	11.89	6.37	13.6	17.25	0.869545	0.098674
ENSDARG00000009806	44.45	45.17	53.01	33.42	41.42	47.2	0.458436	0.271408
ENSDARG00000009822	3.99	4.83	2.77	6.09	1.56	4.29	0.300795	-0.677142
ENSDARG00000009823	0.68	0.97	2.89	9.5	0.65	3.02	0.0745997	-1.56416
ENSDARG00000009825	0	0.26	0.75	0	0.99	1.17	0.867078	0.33291
ENSDARG00000009830	33.24	43.4	196.88	175.49	199	195.47	0.830149	0.134392
ENSDARG00000009837	16.57	20.88	33.12	34.96	36.66	29.53	0.745445	0.116495
ENSDARG00000009839	4.18	5.63	7.51	4.21	6.83	3.36	0.264163	0.558319
ENSDARG00000009844	13.98	16.87	14.53	26.92	10.24	21.55	0.174041	-0.586441
ENSDARG00000009851	24.23	23.2	24.5	17.31	29.21	22.98	0.243113	0.421459
ENSDARG00000009862	7.43	9.8	14.27	15.82	8.99	7.94	0.953369	-0.0266022
ENSDARG00000009864	6.83	7.07	7.83	8.04	4.1	4.07	0.844686	0.105642
ENSDARG00000009868	29.03	48.92	54.65	34.21	50.45	51.28	0.829293	0.0769649
ENSDARG00000009870	16.21	12.39	22.02	31.06	27.09	28.67	0.989879	0.00528163
ENSDARG00000009871	97.48	83.09	79.75	59.81	52.76	53.6	0.416323	0.383144
ENSDARG00000009881	123.36	99.31	54.5	78.67	65.15	47.1	0.581222	0.300891
ENSDARG00000009886	28.67	23.31	22.61	36.53	22.67	17.8	0.825484	0.101242
ENSDARG00000009899	3.13	1.62	2.8	0.65	0.43	1.32	0.30349	0.998468
ENSDARG00000009901	2.94	3.38	5.6	1.81	5.19	3.44	0.120071	0.743807
ENSDARG00000009922	0.45	1.48	0.97	0.18	0.42	0.86	0.684871	-0.424212
ENSDARG00000009939	11.04	20.13	15.24	19.23	9.94	14.7	0.245831	-0.464837
ENSDARG00000009941	0.39	0.16	0.63	0.47	0.34	0.09	0.357976	1.04978
ENSDARG00000009942	21.09	24.63	19.2	26.65	14.97	21.71	0.539325	-0.242029
ENSDARG00000009950	386.54	351.85	298.67	343.03	366.17	375.91	0.695302	0.135052
ENSDARG00000009953	1.7	2.95	10.68	13.57	7.55	12.76	0.476399	-0.471483
ENSDARG00000009958	17.85	31.38	66.28	58.42	64.99	48.99	0.707046	0.171386
ENSDARG00000009978	360.16	279.15	61.17	218.42	47.95	87.36	0.971413	-0.029564
ENSDARG00000009982	1.87	1.98	2.6	1.87	3.71	4.16	0.744139	0.154371
ENSDARG00000010002	1.86	0.7	0.9	1.84	3.22	1.12	0.287983	0.884219
ENSDARG00000010008	1.9	1.06	0.6	1.76	0.34	1.08	0.86223	-0.176013
ENSDARG00000010010	3.85	6.48	8.94	7.6	13.4	14.53	0.943296	-0.0362935
ENSDARG00000010018	19.99	20.54	26.57	36.09	30.28	54.6	0.350409	-0.380055
ENSDARG00000010021	3.2	5.04	6.21	3.08	5.02	5.61	0.775864	0.154755
ENSDARG00000010029	0.21	0.76	0.73	0	0.6	0	0.630831	0.904964
ENSDARG00000010032	41.31	31.79	41.66	14.67	41.97	23.87	0.0393807	0.940529
ENSDARG00000010035	13.66	16.01	17.84	27.38	17.24	15.72	0.693112	-0.146976
ENSDARG00000010042	0.21	0.25	0.43	0.91	0.58	2.65	0.114745	-1.48105
ENSDARG00000010047	0	0.72	1.14	0.06	0	1.08	0.728566	-0.755484
ENSDARG00000010051	100.11	87.9	89.79	63.89	87.58	91.68	0.364887	0.337503
ENSDARG00000010052	42.44	48.79	54.09	33.19	32.66	49.59	0.796636	0.101366
ENSDARG00000010059	3.03	2.65	4.15	5.97	2.83	3.04	0.884348	-0.073128
ENSDARG00000010070	5.89	9.79	24.74	31.94	24.61	18.7	0.927029	-0.0510772
ENSDARG00000010078	6.6	11.18	30.35	26.37	18.8	24.35	0.884495	-0.0742481
ENSDARG00000010083	0.48	0.72	0.26	0	0.4	0.27	0.839985	0.280795
ENSDARG00000010085	23.29	28.91	53.63	17.58	71.22	30.35	0.0266711	0.998595
ENSDARG00000010098	27.32	38.25	42.56	37.48	58.1	42.94	0.546079	0.200962
ENSDARG00000010108	4.6	6.3	29.52	15.82	19.33	11.46	0.251428	0.727903
ENSDARG00000010113	957.6	939.12	939.69	796.94	1059.81	1024.28	0.452563	0.237406
ENSDARG00000010124	0.53	1.28	0.05	0	0.34	1.01	0.509192	-1.10105
ENSDARG00000010132	0.71	0.65	1.78	2.63	1.04	2.23	0.490938	-0.505849
ENSDARG00000010137	6.52	6.69	25.08	23.12	15.83	24.88	0.856864	-0.100669
ENSDARG00000010144	0.03	0.27	0.68	3	0.43	0.73	0.126331	-1.75069
ENSDARG00000010145	3.39	6.02	6.44	5.55	4.27	9.64	0.324655	-0.478206
ENSDARG00000010146	0.42	3.26	0.52	1.58	7.19	0.62	0.654727	0.540185
ENSDARG00000010149	394.92	355.19	337.19	229.26	242.53	195.97	0.312221	0.459785
ENSDARG00000010155	6	6.88	21.92	17.78	23.21	25.9	0.838495	0.113836
ENSDARG00000010160	575.5	483.17	411.19	547.61	347.55	284.47	0.673848	0.194597
ENSDARG00000010169	32.77	37.09	29.27	43.34	26.56	30.88	0.654885	-0.173197
ENSDARG00000010183	0.99	1.65	3.41	3.95	5.97	3.25	0.655225	0.312777
ENSDARG00000010194	200.86	177.93	180.63	161.87	148.06	155.51	0.491225	0.251442
ENSDARG00000010207	0.61	1.45	2.46	0.82	0	0.26	0.856468	0.268228
ENSDARG00000010238	38.11	41.78	33.03	26.42	33.22	32.08	0.633769	0.19225
ENSDARG00000010244	47.94	24.54	41.4	37.49	24.64	20.26	0.216514	0.653156
ENSDARG00000010246	125.47	130.18	174.38	150.52	136.06	137.59	0.515917	0.184317
ENSDARG00000010250	7.52	24.24	9.49	25.95	8.95	34.42	9.31078e-06	-1.56963
ENSDARG00000010252	0.37	0.56	12.86	5	11.58	9.39	0.418301	0.805781
ENSDARG00000010255	135.8	164.84	145.56	155.55	138.55	158.59	0.855641	-0.055556
ENSDARG00000010266	111.48	98.91	102.04	77.34	89.92	66.83	0.237081	0.456208
ENSDARG00000010270	0.42	1.27	0.54	1.03	0.55	0.19	0.555293	-0.652865
ENSDARG00000010276	8.41	12.63	11.12	4.25	11.59	5.52	0.341469	0.526936
ENSDARG00000010279	247.21	258.84	232.7	221.05	256.43	253.81	0.655679	0.144494
ENSDARG00000010280	0.54	0.97	1.32	2.63	1.94	3.81	0.178735	-0.839037
ENSDARG00000010281	1.29	2.52	11.6	8.79	13.17	13.19	0.824119	0.163649
ENSDARG00000010294	0.11	0.1	2.74	1.65	0	4.67	0.534031	-1.10522
ENSDARG00000010300	0.78	1.38	2.51	1.75	1.16	1.97	0.865884	-0.131474
ENSDARG00000010301	17.9	26.31	23.62	30.6	23.68	23.45	0.549317	-0.186287
ENSDARG00000010316	50.04	54.64	69.66	66.19	60.65	67.1	0.802874	0.0675946
ENSDARG00000010317	471.13	520.51	427.04	361.27	375.73	296.04	0.563296	0.24045
ENSDARG00000010318	0.27	0.96	0.61	0	0.99	1.98	0.686209	-0.594489
ENSDARG00000010331	0.46	0.48	2.71	2.44	2.29	4.88	0.640632	-0.411188
ENSDARG00000010381	64.47	85	61.81	67.6	67.24	79.58	0.705192	-0.128425
ENSDARG00000010384	155.9	134.52	84.34	82.54	67.56	107.68	0.812829	0.121592
ENSDARG00000010385	0.77	1.59	1.21	7.56	0.87	2.27	0.0199202	-1.84868
ENSDARG00000010400	19.8	30.26	27.12	21.84	22.27	19.61	0.913869	0.0420447
ENSDARG00000010408	0.08	0.27	0.14	0.6	0.06	0.12	0.091099	-1.74327
ENSDARG00000010411	3.12	6.15	28.41	14.68	25.05	26.02	0.623262	0.338403
ENSDARG00000010415	12.7	17.14	8.03	9.97	5.02	15.8	0.361051	-0.546217
ENSDARG00000010420	0.5	1.08	5.64	8.14	3.93	2.49	0.868591	-0.153717
ENSDARG00000010423	1701.59	1401.34	1158.26	1054.36	842.03	1021.96	0.557566	0.269511
ENSDARG00000010432	29.52	26.87	33.2	34.38	28.74	35.01	0.808897	0.0768038
ENSDARG00000010434	3.8	2.66	1.83	0.25	0.13	3	0.878898	0.197193
ENSDARG00000010437	2.48	5.05	5.17	4.87	2.8	7.43	0.230756	-0.627522
ENSDARG00000010442	1.73	4.91	5.09	8.19	1.92	9.92	0.0190598	-1.29332
ENSDARG00000010445	9.52	17	32.04	12.08	22.3	13.46	0.185735	0.620279
ENSDARG00000010454	2.03	0.9	1.39	0	1.24	0.24	0.0976498	2.11708
ENSDARG00000010478	9.09	6.18	5.64	6.23	6.88	2.91	0.241046	0.653304
ENSDARG00000010481	263.17	158.65	236.05	214.36	300.89	262.45	0.123319	0.499357
ENSDARG00000010482	3	4.86	4.52	11.92	3.67	3.79	0.198605	-0.752709
ENSDARG00000010487	45.88	33.28	30.3	36.34	28.98	37.29	0.687242	0.170865
ENSDARG00000010515	0.65	0.12	3.14	0.62	3.31	0.69	0.0110648	2.38194
ENSDARG00000010516	301.1	234.11	205.28	233.77	182.94	143.08	0.449238	0.347084
ENSDARG00000010519	4.81	8.36	12.55	18.22	9.08	26.01	0.059698	-0.872328
ENSDARG00000010524	2.17	0.75	6.42	6.74	7.22	2.79	0.321963	0.735807
ENSDARG00000010531	4.32	2.92	68.81	53.02	73.62	58.29	0.625769	0.444644
ENSDARG00000010553	81.7	87.67	97.89	104.21	80.63	90.31	0.9483	0.0200841
ENSDARG00000010556	1.55	2.12	1.4	1.14	6.44	2.08	0.210298	0.877588
ENSDARG00000010563	10.15	21.48	22.59	9.27	20.35	17.46	0.695338	0.185371
ENSDARG00000010571	14.94	13	35.93	46.22	38.26	38.22	0.985302	-0.00902444
ENSDARG00000010572	5.02	5.42	9.17	10.84	13.28	5.92	0.390214	0.406251
ENSDARG00000010583	0.52	0.79	1.97	0	1.25	1.14	0.42219	0.981803
ENSDARG00000010591	0.2	1.16	0.44	5.22	0.3	0.48	0.0060993	-2.76343
ENSDARG00000010596	57.54	55.29	40.62	43.15	37.85	59	0.940023	-0.0318532
ENSDARG00000010601	0.44	0.41	4.06	0.71	2.93	4.29	0.581737	0.549533
ENSDARG00000010602	0.31	1.08	0	0	1.18	1.78	0.679835	-0.835663
ENSDARG00000010603	7.17	11.18	21.6	19.52	21.75	25.05	0.914183	-0.0515783
ENSDARG00000010610	0	0.48	0.35	0	0.31	0	0.915148	0.259714
ENSDARG00000010625	449	417.64	320.88	302.21	318.77	244.34	0.458226	0.325299
ENSDARG00000010641	12.38	15.41	90.45	56.46	106.18	58.58	0.252248	0.751525
ENSDARG00000010654	0.14	0.17	2	3.77	1.23	2.75	0.366267	-0.908779
ENSDARG00000010655	6.37	13.02	20.93	12.48	21.53	22.8	0.862793	0.0825784
ENSDARG00000010658	18.03	30.91	22.24	44.45	19.78	27.34	0.0757239	-0.642228
ENSDARG00000010673	5.49	2.21	0.35	4.99	0.13	0.74	0.988918	-0.0174428
ENSDARG00000010680	1.79	0.58	3.3	2.29	5.66	9.61	0.960472	-0.0555302
ENSDARG00000010681	0.42	0.75	0.87	0.89	0.81	3.32	0.146757	-1.09693
ENSDARG00000010710	1.38	1.32	1.87	5.28	1.78	9.11	0.0402921	-1.45761
ENSDARG00000010717	161.56	141.33	192.76	105.97	177.99	85.24	0.0410888	0.78043
ENSDARG00000010721	372.91	374.29	363.25	353.97	334.93	351.43	0.681274	0.133422
ENSDARG00000010727	0.15	0	0.51	2.56	0.6	1.57	0.249516	-1.56913
ENSDARG00000010728	0.67	0.33	0.79	0	1.37	0.77	0.26731	1.49393
ENSDARG00000010729	0.79	2.08	11.81	11.2	0.85	3.28		-0.259215
ENSDARG00000010732	49.88	44.92	55.68	41.15	58.55	40.13	0.122962	0.501651
ENSDARG00000010738	14.32	13.12	12.47	21.78	13.45	10.67	0.969082	-0.0184325
ENSDARG00000010745	12.9	16.91	25.55	15.01	17.36	20.17	0.581949	0.195879
ENSDARG00000010752	12.1	12.95	51.14	45.38	49.76	37.53	0.556104	0.324743
ENSDARG00000010756	0.23	0.85	3.5	9.4	1.81	1.88	0.265109	-1.07243
ENSDARG00000010758	0	0.04	1.27	0.63	0.49	1.43	0.90445	-0.187091
ENSDARG00000010764	0	5	0.31	2.07	0.31	0.53	0.00301259	-3.67029
ENSDARG00000010770	0.85	9.66	2.56	5.72	0.42	3.61	0.00346687	-2.28522
ENSDARG00000010773	0.84	1.4	3.14	8.95	5.97	4.88	0.471628	-0.521867
ENSDARG00000010779	6.17	9.37	9.31	11.5	11.1	13.82	0.425145	-0.268507
ENSDARG00000010782	3.85	8.9	6.72	3.52	3.7	5.19	0.714077	-0.239358
ENSDARG00000010784	9.74	10.82	26.41	31.88	23.09	25.26	0.844063	-0.090136
ENSDARG00000010789	1.48	1.83	3	2.64	2.38	3.5	0.827361	-0.103759
ENSDARG00000010791	0.64	2.15	1.35	2.78	0.68	1.66	0.0476559	-1.2147
ENSDARG00000010792	40.04	45.99	118.42	97.61	108.29	109.36	0.689617	0.17365
ENSDARG00000010794	4.68	5.78	11.02	8.44	7.49	6.89	0.550695	0.226034
ENSDARG00000010823	30.22	44.99	33.95	32.58	32.62	36.04	0.747434	-0.115491
ENSDARG00000010831	140.54	121.46	103.2	108.02	100.26	122.63	0.721597	0.140327
ENSDARG00000010844	12.88	17.99	23.85	22.51	23.52	20.16	0.795995	0.0853446
ENSDARG00000010862	17.6	17.97	18.96	17.09	21.36	36.01	0.733025	-0.139423
ENSDARG00000010873	8.26	12.43	20.87	28.2	24.15	37.6	0.354956	-0.443759
ENSDARG00000010878	2.86	8.59	4.66	9.77	2.12	4.62	0.0542249	-1.15275
ENSDARG00000010905	5.63	6.25	7.57	4.93	3.26	8.15	0.859204	-0.0872009
ENSDARG00000010918	0.95	3.48	5.45	3.51	4.33	4.45	0.923602	-0.0585019
ENSDARG00000010933	0.22	0.11	0.2	0	0.3	0.3	0.557268	0.961691
ENSDARG00000010936	1.9	1.11	10.6	14.86	12.58	7.63	0.816374	0.184697
ENSDARG00000010940	0	0.13	0.95	0.8	0.32	0	0.82081	0.458993
ENSDARG00000010941	0.25	0	0.21	2.9	0.9	1.68	0.261546	-1.56516
ENSDARG00000010945	0.36	0.22	2.99	1.17	1.72	2.34	0.588577	0.540011
ENSDARG00000010946	15.36	21.68	23.05	38.53	19.67	26.42	0.186481	-0.447311
ENSDARG00000010948	17.13	15.78	84.91	70.3	69.54	67.22	0.670836	0.255593
ENSDARG00000010953	19.39	19.72	10.86	14.69	12.33	11.03	0.884655	0.0752318
ENSDARG00000010956	67.65	72.35	65.02	58.31	51.16	42.34	0.60221	0.219304
ENSDARG00000010957	1.88	3.66	2.56	0.39	2.81	4.5	0.856081	-0.149757
ENSDARG00000010958	2.24	0.73	0.3	0	2.31	1.96	0.490928	1.0775
ENSDARG00000010965	487.78	389.56	438.19	233.27	412.74	290.89	0.0873452	0.682482
ENSDARG00000010978	5.86	4.74	9.17	9.07	10.55	8.53	0.421215	0.322269
ENSDARG00000010981	20.29	20.27	37.93	41.35	37.22	48.92	0.830743	-0.0834665
ENSDARG00000011000	72.49	77.4	62.91	77.62	86.22	75.56	0.801627	0.0835728
ENSDARG00000011020	12.19	7.08	8.73	5.95	6.67	5.35	0.161449	0.759943
ENSDARG00000011026	10.33	11.98	12.2	13.02	9	7.05	0.853757	0.0990581
ENSDARG00000011049	24.48	22.77	26.01	22.52	21.84	18	0.369967	0.327052
ENSDARG00000011055	39.75	46.97	32.44	38.2	29.38	35.11	0.820399	-0.0921123
ENSDARG00000011065	1.83	1.77	11.09	7.57	10.39	14.74	0.945439	0.0493964
ENSDARG00000011072	0.98	1.58	4.91	9.7	2.77	8.45	0.121454	-1.08637
ENSDARG00000011076	0	0.68	0.83	1.39	0.99	1.81	0.412318	-1.0299
ENSDARG00000011079	33.52	37.68	67.08	51.68	78.78	71.67	0.482833	0.25984
ENSDARG00000011083	1.92	4.17	10.67	27.97	12.9	13.19	0.309733	-0.745855
ENSDARG00000011088	0.45	0.18	0.61	0	1.82	0.76	0.255325	1.72387
ENSDARG00000011094	114.14	95.8	84.73	103.04	75.68	107.39	0.941752	0.0280854
ENSDARG00000011113	1.2	0.98	0	0	1.12	0	0.568418	1.3154
ENSDARG00000011122	5.02	7.3	11.77	11.24	21.39	9.87	0.297666	0.498867
ENSDARG00000011125	273.72	271.89	246.43	255.82	183.82	163.44	0.681867	0.173924
ENSDARG00000011141	0.43	0.41	1.52	3.34	0.36	5.59	0.0404087	-1.87465
ENSDARG00000011146	526.32	448.17	505.31	445.12	555.88	408.79	0.184868	0.424618
ENSDARG00000011152	21.09	16.12	22.6	30.6	14.15	17.07	0.952828	0.0282938
ENSDARG00000011157	0.33	0.8	1.95	0.55	1.57	1.36	0.481555	0.547574
ENSDARG00000011163	0.11	0.23	0.6	0	0.37	0.71	0.862276	0.260557
ENSDARG00000011166	25.74	59.2	42.1	72.08	2.16	5.84	0.359622	-0.858091
ENSDARG00000011170	6.08	8.65	3.35	17.51	7.77	16.15	0.0375724	-1.10833
ENSDARG00000011171	0.13	0.15	0	0	0.04	1.07	0.163204	-2.50985
ENSDARG00000011175	146.17	197.17	246.23	141.28	290.28	192.52	0.203837	0.440002
ENSDARG00000011188	3.14	6.62	8.24	6.02	11.16	9.89	0.885855	0.0675426
ENSDARG00000011196	19.66	26.46	45.34	26.99	49.08	38.59	0.296858	0.390732
ENSDARG00000011201	549.19	413.35	363.15	478.95	288.54	222.75	0.560244	0.290942
ENSDARG00000011208	2.23	2.1	2.8	1.77	2.34	2.84	0.610542	0.269952
ENSDARG00000011219	2.07	3.13	14.32	14.18	12.35	10.66	0.864017	0.115519
ENSDARG00000011233	3.91	3.08	4.82	4.58	4.78	2.6	0.317267	0.526023
ENSDARG00000011235	2.03	5.05	2.87	7.02	3.07	4.78	0.0432096	-0.967466
ENSDARG00000011239	58.45	59.82	26.1	28.6	19.96	29.8	0.978776	0.0168596
ENSDARG00000011240	7.17	9.41	7.58	6.1	6.98	8.67	0.955411	-0.0266234
ENSDARG00000011245	0.26	1.11	0.65	3.47	0.79	1.96	0.0085719	-1.8325
ENSDARG00000011246	27.1	28.25	20.57	13.29	20.54	14.64	0.440795	0.406084
ENSDARG00000011247	14	12.04	9.73	11.12	11.43	19.56	0.842174	-0.0929852
ENSDARG00000011259	0.7	1.08	1.28	0.61	0.69	0.9	0.847377	0.12967
ENSDARG00000011262	9.22	13.34	8.6	7.44	7.74	10.57	0.724587	-0.165587
ENSDARG00000011272	137.64	112.88	115.32	118.72	109.87	101.93	0.448393	0.282162
ENSDARG00000011298	3.64	2.53	9.7	13.08	7.99	5.89	0.863067	0.107117
ENSDARG00000011299	3.75	6.77	10.01	17.95	9.79	13.07	0.237806	-0.578652
ENSDARG00000011301	71.78	72.33	59.97	69.38	54.26	75.28	0.87766	-0.0561116
ENSDARG00000011312	4.29	5.52	5.91	7.3	12.02	9.4	0.816729	0.10901
ENSDARG00000011333	25.95	43.82	26.39	35.27	32.11	37.4	0.3245	-0.344099
ENSDARG00000011334	15.58	19.5	18.78	6.66	14.19	20.91	0.765112	0.162448
ENSDARG00000011360	25.77	19.68	19.32	18.1	20.81	15.71	0.28575	0.459613
ENSDARG00000011370	0.18	0.96	1.21	2.73	0.86	1.5	0.169418	-1.13953
ENSDARG00000011371	0.22	0.92	0.36	4.87	0.04	3.37	0.001347	-3.83061
ENSDARG00000011373	1.49	1.38	5.03	0.88	5.21	1.04	0.00265542	1.86634
ENSDARG00000011376	56.63	57.84	44.88	47.73	33.77	56.8	0.833685	-0.0901295
ENSDARG00000011404	182.71	155.44	145.3	214.47	143.71	190.78	0.850651	-0.0668643
ENSDARG00000011405	685.39	659.41	651.04	734.16	468.06	496.85	0.820363	0.0885644
ENSDARG00000011407	0.06	0.52	0.06	2.76	0.52	1.08	0.0151677	-2.6422
ENSDARG00000011410	19.07	31.6	26.99	20.09	23.78	19.14	0.883802	0.0626689
ENSDARG00000011418	54.52	55.62	60.31	22.88	56.98	37.12	0.151698	0.667591
ENSDARG00000011434	2.48	1.61	6.61	0.33	4.8	1.6	0.0138711	2.01879
ENSDARG00000011445	0.95	1.18	9.84	10.36	8.87	11.96	0.834095	-0.173052
ENSDARG00000011449	3.72	7.83	10.63	6.59	9.4	2.55	0.388792	0.502499
ENSDARG00000011459	21.25	24.55	20.27	19.68	16.45	7.29	0.600583	0.283433
ENSDARG00000011462	98.44	74.81	66.07	61.29	57.41	85.68	0.658821	0.193301
ENSDARG00000011466	7.24	6.93	7.52	8.44	5.64	5.42	0.800654	0.118034
ENSDARG00000011473	1.06	0.95	1.48	0	0.34	1.87	0.900301	0.181645
ENSDARG00000011488	14.79	23.19	42.4	22.55	31.92	31.49	0.481265	0.277135
ENSDARG00000011493	2.75	5.54	9.94	9.53	4.49	6.6	0.610623	-0.262517
ENSDARG00000011496	4.79	6.95	28.13	29.08	23.26	33.54	0.729605	-0.220459
ENSDARG00000011498	23.4	21.64	24.84	20.93	18.94	23.42	0.62947	0.174157
ENSDARG00000011506	19.14	18.71	16.48	25.63	16.08	26.57	0.457388	-0.279545
ENSDARG00000011510	29.01	57.58	78.24	74.29	70.31	97.35	0.454176	-0.283798
ENSDARG00000011515	1.77	1.83	20.43	21.13	16.86	18.78	0.988348	-0.0126389
ENSDARG00000011521	1.45	5.12	2.6	1.58	0.33	2.42	0.317259	-0.996575
ENSDARG00000011537	4.97	9.05	10.14	4.74	9	11.9	0.985487	-0.00882834
ENSDARG00000011545	218.68	312.64	428.5	460.28	455.86	511.1	0.722511	-0.114922
ENSDARG00000011553	801.02	837.61	862.44	688.12	764.49	759.48	0.501489	0.218508
ENSDARG00000011555	19.13	16.9	20.62	28.12	19.88	21.06	0.981141	0.00822721
ENSDARG00000011564	83.24	84.13	71.6	77.61	66.52	100.01	0.83172	-0.0759528
ENSDARG00000011570	0.39	0.65	2.45	10.1	3.99	4.61	0.238766	-1.07527
ENSDARG00000011571	0.84	1.15	0.64	0	1.08	1.17	0.859106	0.256482
ENSDARG00000011581	0.65	0.7	0.64	1.47	0.63	1.01	0.382255	-0.570855
ENSDARG00000011582	0.61	2.87	4.91	6.75	4.62	7.96	0.270559	-0.733252
ENSDARG00000011583	0.82	2.37	5.74	10.51	5.99	6.81	0.422128	-0.576943
ENSDARG00000011594	6.49	9.68	4.57	13.56	5.73	4.54	0.343456	-0.569788
ENSDARG00000011597	6.74	7.88	26.2	19.88	15.59	16.92	0.677417	0.206626
ENSDARG00000011602	1.19	2.17	1.84	2.61	0.81	3.96	0.124565	-1.05343
ENSDARG00000011605	0.03	0.26	2.34	0.68	1.84	1.29	0.407808	0.952671
ENSDARG00000011609	4.91	7.18	14.21	22.21	12.06	20.56	0.251556	-0.56916
ENSDARG00000011611	47.7	71.56	88.89	72.05	78.33	86.85	0.987023	-0.00484771
ENSDARG00000011613	68.36	82.47	74.91	105.38	109.5	115.06	0.681679	-0.127715
ENSDARG00000011618	0.5	1.8	1.79	1.31	0.57	2.25	0.196267	-0.849161
ENSDARG00000011640	2.76	5.67	8.11	8.22	3.8	10.81	0.207314	-0.654493
ENSDARG00000011648	164.78	117.97	123.17	139.35	82.75	90.36	0.545971	0.279524
ENSDARG00000011652	1.36	3.68	2.68	6.75	3.03	2	0.246665	-0.734329
ENSDARG00000011661	1.73	1.57	2.16	2.65	2.41	1.68	0.689192	0.226678
ENSDARG00000011662	1.42	3.06	18.11	17.22	15.92	14.78	0.914084	0.0831239
ENSDARG00000011665	868.17	657.27	1186.75	523.21	1411.47	548.95	0.000617826	1.09431
ENSDARG00000011671	0	0	0.21	0.32	0.12	0.29	0.669857	-0.80959
ENSDARG00000011683	1.55	1.67	1.18	0.94	2.71	13.53	0.144033	-1.36504
ENSDARG00000011703	0.35	0.35	1.56	2.22	1.12	1.42	0.701491	-0.29991
ENSDARG00000011723	7.34	9.55	6.16	6.78	3.36	6.15	0.655031	-0.259601
ENSDARG00000011724	35.55	41.93	61.51	42.82	70.87	46.32	0.186709	0.448863
ENSDARG00000011727	3.83	7.32	8.05	7.77	9.34	5.39	0.81741	0.12183
ENSDARG00000011740	84.33	72.34	70.63	58.91	67.23	67.64	0.39517	0.315553
ENSDARG00000011743	1.6	1.14	3.91	4.59	5.21	4.64	0.780131	0.168507
ENSDARG00000011764	16.92	17.16	23.58	19.87	14.88	22.05	0.898973	0.0439308
ENSDARG00000011769	1.37	3.47	0.77	2.04	0.62	2.29	0.0933584	-1.33373
ENSDARG00000011770	56.42	48.7	73.05	56.6	88.03	62.55	0.087183	0.49556
ENSDARG00000011777	9.54	11.43	12.21	9.09	10.73	12.59	0.79939	0.0930868
ENSDARG00000011783	0.79	1.3	7.65	6.72	9.94	8.29	0.750854	0.249753
ENSDARG00000011797	0.65	0.45	0.47	3.06	0.02	0.47	0.226187	-1.52297
ENSDARG00000011801	12.51	10.45	9.49	14.32	12.41	16.65	0.839762	-0.0890875
ENSDARG00000011809	11.83	18.12	15.55	13.9	15.2	24.42	0.42074	-0.283961
ENSDARG00000011819	0.25	0.41	1.37	0.51	2.39	1.81	0.44027	0.632154
ENSDARG00000011824	27.66	22.26	24.38	23.35	24	18.71	0.311773	0.392122
ENSDARG00000011825	10.93	10.35	8.25	6.57	7.13	8.46	0.664303	0.207172
ENSDARG00000011837	20.49	21.02	16.24	21.14	18.46	17.31	0.906126	0.0458146
ENSDARG00000011841	954.18	824.98	790.31	818.05	815.23	563.03	0.346083	0.362206
ENSDARG00000011845	1.27	3.94	3.44	5.06	5.62	3.96	0.669364	-0.26466
ENSDARG00000011851	0.53	1.57	4.67	6.1	4.18	4.16	0.707139	-0.273376
ENSDARG00000011855	2.48	2.38	6.04	3.57	4.73	3.08	0.196838	0.643828
ENSDARG00000011862	0.42	1.44	1.16	0	0.66	2.52	0.590768	-0.755369
ENSDARG00000011863	0.25	1.25	2.16	3.34	0.79	0.12	0.624714	-0.553979
ENSDARG00000011869	0.35	0.63	0.72	1.48	0	0.22	0.511666	-1.00542
ENSDARG00000011870	0	0.43	0.45	0.03	0.43	2.26	0.334926	-1.56931
ENSDARG00000011876	0.12	0.51	0.74	0.22	1.15	0.12	0.317662	1.22469
ENSDARG00000011885	79.55	74.54	62.4	42.77	59.04	48.19	0.35298	0.419357
ENSDARG00000011886	0.11	0.94	1.58	0.73	1.56	0.84	0.701319	0.369138
ENSDARG00000011890	16.29	9.63	22.85	24.27	24.9	13.9	0.175508	0.561611
ENSDARG00000011897	14.08	11.04	28.43	8.46	36.97	20.69	0.0260532	1.0756
ENSDARG00000011909	1.27	1.91	6.53	6.43	4.17	5.5	0.831679	-0.126707
ENSDARG00000011921	170.39	140.36	139.12	122.43	147.66	125.72	0.279653	0.388053
ENSDARG00000011925	78.94	158.01	221.93	196.76	289.04	274.79	0.96201	-0.0205794
ENSDARG00000011926	1.99	2.65	0.43	2.26	1.86	1.1	0.760105	-0.318002
ENSDARG00000011929	2.43	26.01	1.03	5.01	1.14	0	0.191297	-2.66178
ENSDARG00000011932	2.03	3.51	9.67	8.81	6.25	9.78	0.697384	-0.217788
ENSDARG00000011934	78.24	86.99	98.63	81.46	109.02	106.81	0.542538	0.175727
ENSDARG00000011945	5.91	6.68	12.21	17.07	13.03	9.4	0.966886	0.0182015
ENSDARG00000011948	1.81	1.36	5.98	10.21	6.31	5.47	0.80747	-0.161222
ENSDARG00000011958	56.25	52.98	51.85	59.37	47.95	59.42	0.946601	0.0223607
ENSDARG00000011961	3.5	8.38	7.18	7.36	22.59	64.27	0.180917	-1.14441
ENSDARG00000011973	7.23	14.02	13.19	12.89	11.71	12.27	0.581326	-0.201507
ENSDARG00000011989	0.32	2.14	3.15	5.83	3.76	4.43	0.359507	-0.725373
ENSDARG00000011999	67.27	47.32	57.39	25.26	43.52	48.35	0.187492	0.63368
ENSDARG00000012002	37.56	69.74	113.11	129.61	124.8	136.52	0.641518	-0.201942
ENSDARG00000012005	1.03	1.48	6.37	9.23	5.39	6.59	0.628365	-0.352441
ENSDARG00000012016	12.95	10.85	5.71	11.47	7	12.53	0.700167	-0.219439
ENSDARG00000012021	2.8	3.66	8.05	4.12	10.42	12.35	0.771026	0.177942
ENSDARG00000012025	19.98	26.46	29.53	30.9	29.22	29.96	0.900268	-0.0360648
ENSDARG00000012035	12.02	14.1	14.22	11.23	10.63	20.51	0.688057	-0.167317
ENSDARG00000012039	2.24	3.13	3.95	5.08	2.89	1.78	0.947217	-0.0391922
ENSDARG00000012040	3.69	5.36	12.34	15.34	14.97	12.18	0.995663	0.00284233
ENSDARG00000012044	6.22	2.99	3.35	0	0.74	0.26	0.223643	1.77982
ENSDARG00000012051	9.84	12.37	6.46	9.49	9.8	4.75	0.872164	0.0997635
ENSDARG00000012066	0.5	1.01	0.74	0.53	0.73	1.95	0.424789	-0.69517
ENSDARG00000012072	26.57	25.57	21.95	22.46	24.79	31.55	0.919273	0.0418404
ENSDARG00000012073	1.44	2.63	13.13	13.3	16.56	24.52	0.713276	-0.291632
ENSDARG00000012076	10.67	27.52	11.95	3.75	15	5.07	0.941427	0.0596531
ENSDARG00000012078	3.28	7.52	2.9	5.57	2.9	7.67	0.0233353	-1.05017
ENSDARG00000012113	19.16	20.32	16.9	20.26	8.26	14.9	0.775775	-0.156443
ENSDARG00000012126	1.46	2.37	0.63	0	1.05	0.85	0.963583	0.0637207
ENSDARG00000012135	4.84	3.77	3.58	6.74	3.5	3.25	0.967498	-0.0227943
ENSDARG00000012138	42.49	48.25	36.86	37.96	42.64	44.66	0.913643	0.0398764
ENSDARG00000012140	28.38	32.41	42.85	30.39	41.39	46.07	0.611093	0.164808
ENSDARG00000012141	7.83	8.88	24.45	32.81	29.32	36.69	0.669923	-0.239268
ENSDARG00000012144	78.91	84.4	110.06	93.57	96.99	81.13	0.367618	0.257997
ENSDARG00000012177	8.96	12.34	14.07	13.96	14.02	11.21	0.805572	0.0828362
ENSDARG00000012184	0.24	1.02	0.94	0	0.56	0.29	0.826102	0.34829
ENSDARG00000012192	57.18	67.78	65.13	58.94	49.35	60.7	0.987082	0.00560296
ENSDARG00000012194	18.37	30.96	24.17	16.79	30.66	27.06	0.894192	0.0543197
ENSDARG00000012196	0.07	0.53	0.68	2.98	0.57	0.69	0.124406	-1.5982
ENSDARG00000012199	2.52	2.48	10.74	3.72	4.84	8.13	0.487304	0.427912
ENSDARG00000012215	48.08	33.08	43.71	38.31	38.18	43.27	0.320323	0.351726
ENSDARG00000012219	30.36	35.25	55.17	31.24	64.71	44.7	0.147121	0.522993
ENSDARG00000012222	25.88	26.59	26.02	27.53	27.51	25.89	0.703507	0.127892
ENSDARG00000012234	98.13	78.03	91.71	77.63	78.39	79.19	0.313178	0.348544
ENSDARG00000012244	115.38	117.28	87.06	101.37	70.61	108.32	0.836432	-0.0847049
ENSDARG00000012247	44.11	46.02	31.51	28.66	26.3	28.5	0.772265	0.137578
ENSDARG00000012248	0.07	0.35	0.98	0.49	0.03	1.18	0.496458	-0.853796
ENSDARG00000012261	14.03	20.89	59.15	62.38	49.7	56.33	0.851816	-0.0976872
ENSDARG00000012271	50.13	44.51	42	41.05	66.94	43.39	0.223387	0.436965
ENSDARG00000012274	92.86	98.75	101.4	85.35	95.69	94.45	0.557002	0.188207
ENSDARG00000012275	0.08	1.61	1.46	0	1.13	1.1	0.95954	-0.0823809
ENSDARG00000012295	24	18.29	23.4	14.88	18.17	23.46	0.364308	0.37125
ENSDARG00000012314	1.2	1.02	8.48	11.69	11.16	10.52	0.938237	-0.0633951
ENSDARG00000012325	39.28	31.08	23.01	16	23.34	28.51	0.484783	0.360017
ENSDARG00000012340	5.04	12.4	10.33	8.49	16.03	8.5	0.776921	0.137174
ENSDARG00000012341	0.2	1.59	1.03	4.54	0.99	2.87	0.00958957	-1.9375
ENSDARG00000012368	0.4	0.07	3.34	3.71	3.78	0.78	0.457891	0.805682
ENSDARG00000012369	15.04	8.7	7.32	9.93	12.62	7.97	0.246288	0.583961
ENSDARG00000012378	24.27	30.6	32.73	32.77	24.57	27.17	0.928542	-0.0296127
ENSDARG00000012381	0.31	1.05	0.58	1.2	0.34	0.22	0.375593	-0.941706
ENSDARG00000012387	134.8	182.19	232.94	158.41	234.99	205.38	0.442811	0.233982
ENSDARG00000012388	27.29	3.5	30.86	2.66	100.65	18.15	0.000203969	2.84208
ENSDARG00000012389	0.72	0.48	6.04	8.01	4.58	4.12	0.940456	-0.0640255
ENSDARG00000012390	2.42	3.26	5.77	6.61	2.52	6.68	0.340478	-0.508141
ENSDARG00000012395	404	298.04	265.94	185.09	256.56	137.97	0.140519	0.724615
ENSDARG00000012397	2.31	0.58	0.63	1.56	0	0.88	0.813764	0.329352
ENSDARG00000012399	150.02	139.47	137.01	148.83	120.99	140.35	0.793634	0.0883068
ENSDARG00000012403	0.28	0.29	1.34	0.04	1.18	2.18	0.823675	0.2636
ENSDARG00000012405	3.3	5.61	14.31	9.98	5.4	23.06	0.287451	-0.645047
ENSDARG00000012407	32.44	40.49	30.33	39.74	45.66	47.61	0.759163	-0.102688
ENSDARG00000012426	0.89	0.18	1.02	1.3	0.52	0.45	0.616508	0.523648
ENSDARG00000012432	53.4	53.08	66.18	62.93	56.37	60.78	0.654498	0.129168
ENSDARG00000012435	59.32	29.73	3.81	2.38	0.41	0		1.22431
ENSDARG00000012450	176.49	222.85	223.96	201.36	291.96	218.57	0.493481	0.211258
ENSDARG00000012453	35.25	27.07	41.64	22.75	33.16	28.99	0.0868974	0.613967
ENSDARG00000012458	153.81	143.7	124.71	113.17	107.44	106.34	0.5489	0.241509
ENSDARG00000012460	39.66	32.1	34.5	20.97	25.04	26.91	0.299037	0.464276
ENSDARG00000012467	0.88	1.29	1.08	2.7	0.75	2.85	0.10356	-1.17254
ENSDARG00000012468	0.35	0	0.55	0	0.39	0.42	0.330882	1.81822
ENSDARG00000012485	72.23	68.04	74.68	92.34	65.95	67.34	0.870346	0.0546342
ENSDARG00000012495	26.01	25.68	25.15	23.48	22.33	28.94	0.855014	0.0647266
ENSDARG00000012499	2.05	3.57	9.2	7.33	8.87	9.58	0.923663	0.0519983
ENSDARG00000012504	3.64	7.21	6.13	5.36	4.11	4.48	0.692096	-0.214026
ENSDARG00000012505	25.67	28.09	36.15	31.59	32.68	36.09	0.709345	0.105034
ENSDARG00000012506	9.83	11.49	19.98	12.69	18.03	23.5	0.779471	0.115477
ENSDARG00000012513	822.13	786.34	848.55	474	759.62	363.22	0.119362	0.682648
ENSDARG00000012519	6.39	8.06	11.93	21.85	8.54	19.09	0.0808394	-0.725599
ENSDARG00000012553	124.71	120.15	105.13	94.07	89.56	92.36	0.594948	0.210414
ENSDARG00000012555	0.98	1.54	1.29	0	0.14	0.15	0.742599	0.520917
ENSDARG00000012563	29	25.52	30.9	19.7	22.92	17.54	0.202691	0.527978
ENSDARG00000012572	17.48	23.66	18.83	19.03	13.87	12.97	0.949397	-0.0294165
ENSDARG00000012574	0.15	1.34	2.21	2.25	1.4	3.01	0.307094	-0.776856
ENSDARG00000012577	33.25	38.96	43.74	54.81	54.18	52.69	0.908084	-0.0339312
ENSDARG00000012586	0.02	0.1	0.59	0.15	1.08	1.34	0.898305	0.167604
ENSDARG00000012588	28.79	28	35.96	44.27	32.28	17.97	0.588856	0.230804
ENSDARG00000012591	91.23	78.11	67.28	73.48	72.32	73.04	0.590245	0.206274
ENSDARG00000012593	0.93	3.14	4.69	7.26	4.58	11.35	0.0888065	-1.01107
ENSDARG00000012600	0.24	0.26	0.88	1.51	1.43	1.3	0.831034	-0.163142
ENSDARG00000012603	64.86	59.21	65.4	63.12	55.8	58.94	0.573993	0.187153
ENSDARG00000012610	2.6	8.62	3.04	5.1	1.53	6.61	0.00827887	-1.3834
ENSDARG00000012625	0.78	2.32	1.25	3.84	1.62	2.72	0.056532	-1.15854
ENSDARG00000012627	15.95	25.91	23.6	26.62	24.31	23.51	0.643479	-0.150332
ENSDARG00000012642	0.52	0.59	4.58	4.24	5.91	4.81	0.744703	0.275969
ENSDARG00000012649	0.92	0.23	0.66	1.01	0.91	0.08	0.401732	1.08517
ENSDARG00000012656	7.28	10.83	26.11	7.9	25.26	13.57	0.0584849	0.90356
ENSDARG00000012667	0.18	1.55	1.44	14.15	1.15	6.39	0.000569542	-2.90262
ENSDARG00000012671	6.55	3.1	3.93	6.11	8.07	1.48	0.121148	0.956784
ENSDARG00000012672	81.07	74.93	69.51	75.62	65.38	81.54	0.866035	0.059833
ENSDARG00000012674	9.85	15.49	16.53	18.45	9.31	12.85	0.500757	-0.281413
ENSDARG00000012682	19.27	28.75	25.05	31.78	25.78	32.29	0.325774	-0.282902
ENSDARG00000012684	67.59	54.08	65.81	51.63	69.69	51.94	0.107433	0.505166
ENSDARG00000012688	221.22	219.83	221.21	206.07	197.99	203.6	0.609585	0.167526
ENSDARG00000012699	22.66	31.35	20.02	18.33	20.39	18.56	0.988953	0.00681717
ENSDARG00000012718	3.75	4.48	2.17	6.18	2.45	3.3	0.368398	-0.550519
ENSDARG00000012723	28.98	59.42	75.26	50.05	74.42	76.67	0.985575	0.00705662
ENSDARG00000012726	12.79	14.83	13.72	24.99	7.33	11.46	0.401924	-0.435046
ENSDARG00000012729	74.33	85.27	79.94	83.09	77.19	82.04	0.945635	0.0207799
ENSDARG00000012741	1.57	2.57	5.08	2.57	3.32	2.63	0.42885	0.42118
ENSDARG00000012745	2.96	3.5	6.11	8.1	7.5	9.35	0.676584	-0.218897
ENSDARG00000012747	220.13	204.94	219.72	187.81	225	183.02	0.283593	0.342528
ENSDARG00000012763	3.15	2.91	4.82	5.24	5.99	8	0.890508	-0.069134
ENSDARG00000012776	0.53	0.8	1.53	2.07	4.51	3.08	0.766303	0.239037
ENSDARG00000012777	36.61	40.03	34.98	38.73	27.85	33.48	0.945194	-0.0256877
ENSDARG00000012790	16.9	18.08	19.43	17.21	21.3	13.59	0.352467	0.351644
ENSDARG00000012796	3.17	2.09	3.35	2.16	7.26	6.57	0.511009	0.493004
ENSDARG00000012801	2.64	0.19	0.66	0.26	0.88	0.53	0.0138936	2.35866
ENSDARG00000012816	3.26	2.17	5.83	2.06	5.72	3.28	0.0327096	1.08378
ENSDARG00000012818	22.52	21.97	36.24	29.58	34.43	40.93	0.676044	0.138402
ENSDARG00000012820	171.52	169.61	152.4	156.54	106.28	141.88	0.91894	0.0403298
ENSDARG00000012824	0	1.07	1.38	4.86	0.37	2.15	0.0508334	-2.18688
ENSDARG00000012827	18.85	16.58	12.87	10.96	10.17	11.02	0.575535	0.286085
ENSDARG00000012833	1.82	2.15	1.17	0	1.54	4.79	0.741455	-0.419739
ENSDARG00000012840	19.38	32.06	31.1	27.3	40.04	41.46	0.864757	-0.0606364
ENSDARG00000012848	40.17	39.43	41.56	26.82	34.25	31.36	0.328023	0.376902
ENSDARG00000012860	0.36	0.91	0.69	1.39	0.63	1.46	0.168232	-1.03292
ENSDARG00000012866	10.78	8.4	19.38	18	21.43	18.94	0.431072	0.312347
ENSDARG00000012871	101.66	128.37	92.65	120.51	111.34	125.36	0.637903	-0.151449
ENSDARG00000012874	381.06	285.24	219.1	211.07	239.35	251.82	0.425265	0.352134
ENSDARG00000012881	2.27	8.12	13.78	21.86	0.89	1.88	0.355172	-0.869675
ENSDARG00000012887	77.26	77.94	57.39	52.36	61.71	108.48	0.803203	-0.105998
ENSDARG00000012892	44.1	49.27	40.96	38.82	52.9	45.65	0.629827	0.173782
ENSDARG00000012896	0	0.74	0.6	0.04	0.29	0.53	0.716311	-0.619104
ENSDARG00000012899	27.66	21.61	22.83	16.99	16.25	18.66	0.392596	0.385706
ENSDARG00000012914	6.53	16.8	25.02	34.49	31.66	40.59	0.378798	-0.46209
ENSDARG00000012915	53.45	43.56	45.66	42.97	46.85	40.94	0.330557	0.350416
ENSDARG00000012927	2.57	3.08	1.44	1.8	1.07	3.63	0.476631	-0.542546
ENSDARG00000012929	18.04	15.77	21.92	16.39	19.52	24.08	0.518995	0.22386
ENSDARG00000012932	65.44	62.81	51.69	51.6	45.27	77.54	0.873972	-0.0642449
ENSDARG00000012942	2.77	5.16	15.61	41.48	11.9	28.47	0.0809126	-1.21449
ENSDARG00000012945	2.65	2.88	3.5	5.02	1.91	0	0.906512	0.145285
ENSDARG00000012946	81.01	76.43	72.78	66.51	75.97	70.68	0.467184	0.249992
ENSDARG00000012947	36.99	17.18	21.9	23.43	16.56	27.01	0.44706	0.390942
ENSDARG00000012949	1.01	2.18	5.04	2.91	2.81	3.17	0.817544	0.144428
ENSDARG00000012953	65.32	54.26	54.43	39.62	56.63	41.88	0.182694	0.519107
ENSDARG00000012968	0.14	0.65	0.9	3.15	1.33	5.34	0.0358158	-1.84258
ENSDARG00000012972	127.71	101.78	73.08	68.13	83.87	79.79	0.430469	0.364982
ENSDARG00000012981	0.08	0.53	0.67	2.45	0.47	5.39	0.003678	-2.67994
ENSDARG00000012982	0.7	0.44	1.57	3.95	1.03	3	0.145447	-1.00756
ENSDARG00000012986	7.88	3.31	8.94	4.83	6.02	6.97	0.134217	0.768362
ENSDARG00000012987	635.13	519.02	634.08	395.67	822.48	532.57	0.0469038	0.655814
ENSDARG00000013000	0	0.07	0.34	0.11	0.17	0.85	0.555324	-0.924225
ENSDARG00000013004	3.85	5.22	8.35	4.68	6.08	7.3	0.669902	0.18145
ENSDARG00000013006	2.66	2.83	5.5	6.94	3.83	4.03	0.870702	-0.0840443
ENSDARG00000013009	20.65	32.71	39.25	28.58	30.64	38.49	0.889074	-0.0464653
ENSDARG00000013016	31.93	31.01	22.38	37.32	22.08	32.82	0.626712	-0.220006
ENSDARG00000013023	3.18	3.9	4.13	5.32	5.83	3.88	0.81489	0.12012
ENSDARG00000013024	1.22	2.34	5.2	5.04	2.78	4.16	0.662427	-0.250297
ENSDARG00000013025	2.59	2.42	4.2	9.57	5.82	9.35	0.264704	-0.611913
ENSDARG00000013031	9.26	7.98	29.27	37.65	25.48	20.97	0.928766	0.0497766
ENSDARG00000013044	208.05	181.98	174.28	140.92	171.18	161	0.358812	0.344546
ENSDARG00000013050	0.91	1.51	5.26	5.35	8.13	9.3	0.908053	-0.0867342
ENSDARG00000013051	1.09	3.79	2.76	5.41	0.05	0.09	0.389675	-1.18586
ENSDARG00000013056	0.83	0.38	0.3	0	1.16	0.64	0.350829	1.3448
ENSDARG00000013058	5.21	6.28	19.15	15.38	12.25	14.14	0.804815	0.125012
ENSDARG00000013063	7.8	10.68	15.44	14.36	19.79	14.29	0.577015	0.220574
ENSDARG00000013072	1.21	1.27	1.65	0	0.63	0.96	0.564368	0.736362
ENSDARG00000013075	160.88	134.65	126.18	141.05	126.08	109.24	0.492552	0.264183
ENSDARG00000013076	7.09	4.96	5.13	10.28	5.22	12.82	0.361347	-0.470122
ENSDARG00000013078	567.32	513.61	593.24	542.16	608.56	471.81	0.248854	0.346823
ENSDARG00000013079	6.53	8.37	15.03	9.5	11.69	17.26	0.951597	0.0267357
ENSDARG00000013082	116.13	137.57	112.86	160.65	133.17	162.85	0.497145	-0.200981
ENSDARG00000013087	70.41	83.79	72.17	65.47	62.23	107.99	0.621491	-0.178146
ENSDARG00000013095	32.06	50.67	75.79	58.14	74.46	80.66	0.930038	0.031655
ENSDARG00000013110	1.71	5.27	3.99	5.77	2.61	12.05	0.0143082	-1.36229
ENSDARG00000013117	3.85	6.62	18.36	21.4	16.57	21.55	0.643255	-0.268603
ENSDARG00000013122	2.17	3.05	16.71	17.71	10.47	14.56	0.792218	-0.185884
ENSDARG00000013125	0.85	1.01	1.94	0.07	0.85	1.04	0.504709	0.850661
ENSDARG00000013128	1.72	3.3	4.04	2.52	4.46	0.91	0.399264	0.631901
ENSDARG00000013144	418.67	479.58	870	522.1	963.51	525.55	0.0511973	0.638008
ENSDARG00000013150	11	7.34	13.97	15.99	11.86	18.68	0.960572	-0.0199815
ENSDARG00000013153	2.09	1.63	12.28	11.57	6.61	4.88	0.687099	0.302269
ENSDARG00000013161	42.49	27.36	38.46	17.39	49.91	17.01	0.00420211	1.1942
ENSDARG00000013168	0.14	0.42	0.99	2.17	0.21	1.81	0.0587484	-1.63094
ENSDARG00000013203	1.5	0.78	0.24	3.75	1.2	0.81	0.610949	-0.654783
ENSDARG00000013207	0.76	0.99	2.29	0.62	2.28	2.6	0.533726	0.425491
ENSDARG00000013221	0.82	0.58	1.62	2.52	1.27	1.16	0.920677	-0.0627449
ENSDARG00000013222	3.03	9.85	11.7	4.04	8.55	10.18	0.97484	-0.0193242
ENSDARG00000013224	0.47	1.4	2.16	2.92	2.85	1.12	0.938885	0.0562033
ENSDARG00000013245	5.35	10.4	34.53	30.5	33.25	33.9	0.951256	0.0394112
ENSDARG00000013250	44.71	63.59	87.09	56.55	76.65	54.11	0.30985	0.334073
ENSDARG00000013252	0.64	1.56	0.56	0	0.03	0.92	0.580474	-0.888412
ENSDARG00000013274	39.01	38.74	34.83	31.86	42.33	42.01	0.599609	0.187784
ENSDARG00000013279	10.25	10.32	7.12	8.6	8.63	9.78	0.96464	0.0205255
ENSDARG00000013295	0.06	0.98	0.49	1.88	1.83	0.38	0.696561	-0.42753
ENSDARG00000013302	0.85	1.02	0.58	0.27	1	2.06	0.785103	-0.297321
ENSDARG00000013307	3445.95	3297.71	2707.7	3397.83	2199.51	2583.8	0.962581	0.0187578
ENSDARG00000013310	0.32	0.24	0.48	0.03	0.82	0.19	0.0686211	1.89467
ENSDARG00000013317	1.77	2.24	8.32	4.53	14.43	6.39	0.162855	0.96882
ENSDARG00000013329	15.43	6.56	11.69	7.08	11.73	16.77	0.284187	0.560098
ENSDARG00000013333	484.2	409.64	486.5	315.65	433.07	337.22	0.126562	0.53452
ENSDARG00000013346	1.52	2.36	6.93	4.68	6.3	8.01	0.92626	0.0541748
ENSDARG00000013351	157.02	149.68	179.62	143.32	123.97	109.57	0.377693	0.325576
ENSDARG00000013360	40.07	46.17	29.18	47.87	22.11	44.53	0.347906	-0.414082
ENSDARG00000013371	37.94	47.63	43.99	30.96	23.56	40.67	0.922847	-0.0446376
ENSDARG00000013379	29.73	41.38	69.34	69.32	71.33	74.65	0.950085	-0.0232428
ENSDARG00000013382	176	162.53	139.69	134.16	145.41	142.48	0.54745	0.2253
ENSDARG00000013390	9.48	11.77	5.57	2.69	6.77	9.03	0.949907	0.0409819
ENSDARG00000013393	1.14	1.43	0.18	0.81	0	0	0.812354	-0.503181
ENSDARG00000013397	18.55	26.81	31.34	42.52	27.99	28	0.541973	-0.211028
ENSDARG00000013414	3.42	1.98	2.13	1.45	1.89	3.73	0.682437	0.267657
ENSDARG00000013415	0.18	0.49	0.67	0	1.89	0.43	0.266466	1.58291
ENSDARG00000013430	11.76	21.79	7.9	6.48	8.95	29.25	0.177806	-0.836877
ENSDARG00000013434	2.04	2.03	7.99	9.04	6.59	15.5	0.405417	-0.559559
ENSDARG00000013438	2.07	1.12	0.89	2.3	0.12	1.26	0.807092	-0.313835
ENSDARG00000013443	402.98	458.34	573.12	380.48	660.13	458.73	0.152763	0.431783
ENSDARG00000013457	8.61	13.96	45.6	44.7	35.53	43.41	0.853738	-0.105091
ENSDARG00000013461	2.48	3.46	2.83	5.16	2.54	2.67	0.493503	-0.387433
ENSDARG00000013472	7.31	12.18	17.68	16.36	18.3	24.29	0.64446	-0.191385
ENSDARG00000013475	537.41	519.16	559.09	515.9	483.08	464.53	0.502958	0.215449
ENSDARG00000013476	49.8	50.91	43.68	46.42	46.5	39.83	0.640088	0.171103
ENSDARG00000013477	1.62	3.1	3.77	2.56	0	0	0.98727	-0.0272069
ENSDARG00000013478	46.64	46.05	30.25	42.2	30.19	25.65	0.875591	0.0773744
ENSDARG00000013492	0.88	0.58	2.4	8.83	2.21	6.69	0.113228	-1.41087
ENSDARG00000013500	5.96	6.18	6.8	7.17	5.75	7.55	0.92528	-0.0350347
ENSDARG00000013505	63.64	64.06	86.84	59.86	95.29	84.34	0.233884	0.355838
ENSDARG00000013522	0.49	2.8	2.22	0	2.87	0	0.616219	0.842102
ENSDARG00000013528	0.43	0.81	2.24	3.47	2.23	3.96	0.381957	-0.65452
ENSDARG00000013539	110.53	131.44	93.21	123.83	77	101.34	0.632793	-0.186945
ENSDARG00000013542	5.88	8.07	35.95	31.65	34.23	34.52	0.854377	0.117325
ENSDARG00000013561	78.15	79.58	81.4	48.45	121.18	71.37	0.120618	0.596298
ENSDARG00000013575	0.62	1.11	2.19	1.67	4.45	4.01	0.820689	0.174217
ENSDARG00000013576	79.09	57.91	27.37	42.3	36.59	44.73	0.714127	0.205468
ENSDARG00000013581	0.1	0.2	4.18	1.64	5.17	5.27	0.677653	0.495079
ENSDARG00000013582	7.12	9.82	11.21	14.27	18.48	13.22	0.842999	0.0814076
ENSDARG00000013596	0.95	1.42	2.62	5.84	1.96	4.18	0.113846	-0.931586
ENSDARG00000013598	183.96	220.99	129.69	215.41	246.69	127.76	0.791043	0.115466
ENSDARG00000013613	0.89	1.48	0.64	3.7	3.32	4.56	0.395631	-0.851293
ENSDARG00000013615	0.52	1.03	1.88	1.55	1.7	1.55	0.932455	0.0625138
ENSDARG00000013623	413.35	375.57	443.77	301.03	366.38	266.23	0.164649	0.500323
ENSDARG00000013628	58.62	107.9	179.87	127.79	231.56	188.68	0.631216	0.215423
ENSDARG00000013653	0.16	0	1.11	1.25	1.77	0.14	0.411052	1.19214
ENSDARG00000013655	105.53	119.08	134.79	108.11	138.73	125.08	0.436304	0.221761
ENSDARG00000013659	6.42	7.11	7.59	4.76	5.09	4.78	0.53353	0.313088
ENSDARG00000013667	8.47	17.85	37.26	24.78	42.68	29.76	0.500083	0.342342
ENSDARG00000013669	0.6	1.08	0	1.76	0	1.37	0.168516	-2.48673
ENSDARG00000013670	44.3	52.56	81.36	63.73	96.63	65.25	0.225955	0.384284
ENSDARG00000013681	31.33	32.92	35.69	27.13	35.84	27.85	0.305605	0.34458
ENSDARG00000013694	3.37	7.15	18.08	9.47	18.7	16.03	0.535391	0.356177
ENSDARG00000013704	17.27	15.17	16.07	17.26	16.95	14.86	0.510562	0.238273
ENSDARG00000013705	5.8	7.33	9.6	5.32	7.59	4.17	0.28485	0.527404
ENSDARG00000013708	6.55	8.2	15.1	14.28	14.95	16.14	0.945125	0.0260959
ENSDARG00000013711	148.7	152.59	219.56	113.55	263.48	96.39	0.0186503	0.873137
ENSDARG00000013719	24.74	22.9	33.79	41.13	33.42	38.72	0.956111	-0.0176778
ENSDARG00000013721	2.26	1.27	0.62	3.93	0.84	0.24	0.809193	-0.270313
ENSDARG00000013726	3.27	4.56	6.09	0.44	4.83	6.75	0.663553	0.358525
ENSDARG00000013729	11.48	13.43	15.35	13.23	12.6	18.49	0.864701	-0.0635014
ENSDARG00000013730	1.21	2.42	1.41	2.94	2.33	2.29	0.319367	-0.516323
ENSDARG00000013732	155.59	141.23	135.02	113.06	158.33	143.82	0.358199	0.318037
ENSDARG00000013734	22.25	13.2	9.98	14.1	8.6	16.46	0.804823	0.143309
ENSDARG00000013741	4.38	9.19	10.48	3.3	7.99	8.61	0.773242	0.164268
ENSDARG00000013749	0.54	0	1.02	1.77	1.76	0.92	0.735709	0.457571
ENSDARG00000013750	17.33	26.89	26.62	2.49	42.2	11.28	0.144609	1.08118
ENSDARG00000013763	25.03	23.85	27.73	35.51	38.93	43.27	0.961078	-0.0164587
ENSDARG00000013771	653.08	559.57	412.65	652.04	197.32	304.89	0.923359	-0.0543396
ENSDARG00000013776	39.05	48.62	68.23	50.96	69.72	57.01	0.358781	0.272974
ENSDARG00000013777	0.51	0.98	0.39	3.71	1.07	0.65	0.145618	-1.28082
ENSDARG00000013784	2.53	3.16	12.26	13.14	6.39	10.51	0.695543	-0.246731
ENSDARG00000013794	15.76	11.66	12.87	23.02	20.8	18.46	0.876499	0.0644199
ENSDARG00000013795	14.56	17.58	16.92	21.19	15.61	16.24	0.786631	-0.0920543
ENSDARG00000013800	125.77	115.12	111.69	149.8	105.99	123.2	0.975861	-0.0107325
ENSDARG00000013802	65.95	66.75	60.27	63.94	57.72	70.89	0.947479	0.0224469
ENSDARG00000013804	127.23	144.96	112.49	126.49	136.54	137.02	0.948743	0.0216939
ENSDARG00000013822	133.8	151.76	132.42	167.96	125.06	123.83	0.912299	-0.0394432
ENSDARG00000013828	8.28	8.46	28.97	23.64	26.64	27.97	0.722836	0.188645
ENSDARG00000013830	22.65	26.02	24.17	20.49	21.32	32.93	0.833002	-0.0772697
ENSDARG00000013838	2.92	4.77	11.26	18.67	6.2	29.52	0.0437541	-1.25757
ENSDARG00000013839	9.27	11.06	5.06	7.11	7.08	9.49	0.705222	-0.198152
ENSDARG00000013841	0.83	1.81	0.57	1.08	1.88	0.72	0.939115	-0.0609192
ENSDARG00000013842	1.21	1.11	3.63	1.21	5.11	7.81	0.916184	0.0928099
ENSDARG00000013843	0.9	3.77	2.65	2.17	1.41	2.14	0.370007	-0.667574
ENSDARG00000013845	2.85	2.35	4.57	3.3	3.33	5.83	0.911594	0.0501503
ENSDARG00000013847	0	0.31	0.17	0.34	0.28	0.82	0.255764	-1.62277
ENSDARG00000013853	2.33	1.9	2.36	1.85	1.84	4.69	0.777345	-0.191543
ENSDARG00000013856	0.68	1.4	0	0	0.49	4.6	0.245295	-2.0607
ENSDARG00000013860	29.77	31.41	29.25	27.27	26.28	25.88	0.701159	0.150197
ENSDARG00000013861	9.01	6.27	19.58	18.97	31	30.28	0.696968	0.227417
ENSDARG00000013863	44.77	43.79	30.38	31.27	28.86	31.44	0.781853	0.129852
ENSDARG00000013880	3.74	7.53	10.25	6.8	7.34	6.8	0.866149	0.0732907
ENSDARG00000013881	34.28	36.56	38.11	32.16	35.15	32.89	0.524044	0.209416
ENSDARG00000013892	0.34	0.14	0.39	0.35	0.06	0.5	0.91981	-0.0976342
ENSDARG00000013921	0.03	0.04	0.41	0.17	0.06	1.81	0.16036	-1.86852
ENSDARG00000013926	24.97	21.47	270.32	138.93	420.79	204.87	0.193933	1.05329
ENSDARG00000013928	14.94	23.34	86.1	62.78	97.7	70.3	0.483019	0.416223
ENSDARG00000013931	187.81	189.43	180.43	132.94	132.17	146.21	0.556046	0.235344
ENSDARG00000013933	2.27	2.19	3	2.27	1.22	2.55	0.969295	0.0297389
ENSDARG00000013935	5.39	3.22	2.83	4.69	5.2	8.37	0.919052	-0.0645631
ENSDARG00000013938	516.05	455.97	499.89	363.13	455.51	350.87	0.19419	0.464671
ENSDARG00000013946	34.13	56.73	97.52	100.38	104.02	89.55	0.971168	0.0148157
ENSDARG00000013950	12.41	11.01	4.87	7.71	14.54	11.02	0.671431	0.264776
ENSDARG00000013961	19.76	32.13	68.58	53.28	52.09	48.68	0.738271	0.139358
ENSDARG00000013965	19.79	36.31	46.9	41.38	43.96	49.1	0.743209	-0.114034
ENSDARG00000013966	132.2	128.75	138.27	98.09	89.19	98.53	0.486816	0.282554
ENSDARG00000013968	6824.25	8943.31	8154.59	8456.1	10486.4	10589.5	0.950521	-0.0181077
ENSDARG00000013973	10.53	14.25	9.12	10.91	7.09	4.37	0.975023	-0.0185765
ENSDARG00000013976	2.7	1.15	3.17	4.32	2.26	4.54	0.863795	-0.101328
ENSDARG00000013979	153.54	153.12	176.93	162.67	160.85	201.32	0.809961	0.0696878
ENSDARG00000013990	10.02	9.85	25.85	18.57	22.11	28.79	0.769973	0.132362
ENSDARG00000013997	6.88	3.6	7.35	12.63	10.21	14.47	0.786169	-0.14819
ENSDARG00000014003	0.97	2.21	8.18	6.78	10.92	6.27	0.522255	0.454501
ENSDARG00000014004	43.04	33.13	51.68	32.35	39.44	28.94	0.0609956	0.635694
ENSDARG00000014005	5.13	5.59	5.69	10.99	5.37	3.32	0.779341	-0.155658
ENSDARG00000014008	2.34	7.09	10.19	9.96	8.97	8.65	0.681835	-0.207588
ENSDARG00000014013	43.57	64.67	101.09	124.73	88.74	127.23	0.370587	-0.332091
ENSDARG00000014015	7.14	11.33	31.2	28.07	25.19	27.89	0.996554	-0.00224262
ENSDARG00000014017	101.46	125.68	146.82	182.73	124.48	179.71	0.354423	-0.25536
ENSDARG00000014018	0.41	0.56	1	2.68	1.3	3.84	0.166356	-1.2481
ENSDARG00000014024	0.94	0.71	0.67	0.05	0.47	1.08	0.796263	0.338915
ENSDARG00000014041	2.78	2.58	11.65	7.4	11.28	16.06	0.894685	0.0875417
ENSDARG00000014047	13.61	11.65	2.14	5.59	3.85	3.41	0.847961	0.161378
ENSDARG00000014053	4.06	4.79	5.44	5	2.74	16.53	0.182598	-0.925073
ENSDARG00000014059	1.49	0.91	0	0	0	0.84	0.951754	0.144712
ENSDARG00000014068	10.23	11.08	9.09	7.53	9.43	11.86	0.889314	0.0615143
ENSDARG00000014083	33.69	33.9	33.55	37.96	27.41	28.43	0.860745	0.0643781
ENSDARG00000014085	80.45	64.99	83.07	41.62	89.97	45.35	0.0258993	0.848109
ENSDARG00000014101	2.12	4.31	28.74	60.48	15.51	44.47	0.166638	-1.15827
ENSDARG00000014106	0.23	0.19	0.39	0.12	0.9	1.75	0.825513	-0.276581
ENSDARG00000014137	1.43	1.94	3.14	3.64	1.88	6.27	0.261058	-0.742721
ENSDARG00000014138	20.6	12.93	20.52	5.71	18.69	18.77	0.114752	0.825729
ENSDARG00000014139	45.69	47.87	45.42	47.48	40.01	40.08	0.785762	0.0950912
ENSDARG00000014148	22.16	26.4	43.29	35.13	45.53	54.25	0.896458	0.0510486
ENSDARG00000014159	53.79	65.42	60.58	46.73	60.66	54.88	0.593072	0.182073
ENSDARG00000014161	1	1.82	3.61	3.62	7.22	3.72	0.509608	0.440377
ENSDARG00000014165	333.81	293.26	314.26	237.02	236.32	232.67	0.350673	0.359813
ENSDARG00000014171	97.48	121.12	81.35	94.78	103.52	99.12	0.954016	-0.0223943
ENSDARG00000014179	0.58	0.84	0.72	0	1.12	0.36	0.442111	1.02706
ENSDARG00000014180	0.42	1.84	1.03	0	1.9	1.37	0.969404	0.0512854
ENSDARG00000014181	4.21	1.95	6.23	11.92	5.45	8.14	0.621856	-0.291912
ENSDARG00000014196	1.79	3.24	1.83	0.98	3.17	6.28	0.575576	-0.496398
ENSDARG00000014201	1.31	1.65	0.51	0	2.58	0.35	0.420783	1.16473
ENSDARG00000014215	0.67	1.78	0.12	2.97	3.31	3.11	0.398029	-0.82251
ENSDARG00000014218	7.21	6.35	3.43	3.08	3.23	6.67	0.992714	-0.00613227
ENSDARG00000014222	134.41	119.77	119.38	97.15	100.06	97.56	0.400658	0.319674
ENSDARG00000014230	239.48	249.01	236.74	196.73	199.72	196.11	0.559793	0.210343
ENSDARG00000014233	1.17	0.71	0.22	0	0.37	0	0.506299	1.40073
ENSDARG00000014239	0.55	0.34	0.99	0.26	1.06	0.83	0.130376	0.977267
ENSDARG00000014244	121.3	122.91	126.86	156.35	117.51	199.05	0.481599	-0.223443
ENSDARG00000014259	0.74	2.34	1.39	2.38	2.29	4.4	0.115263	-0.943183
ENSDARG00000014273	0.47	1.57	1.83	1.43	0.93	5.51	0.0930276	-1.30159
ENSDARG00000014274	60.28	56.95	47.79	67.79	51.81	71.22	0.736784	-0.118883
ENSDARG00000014287	2.95	4.03	2.18	0	2.17	4.4	0.949362	-0.073102
ENSDARG00000014292	17.56	19.24	22.25	16.98	16.99	15.93	0.494167	0.242171
ENSDARG00000014303	6.51	9.46	36.25	17.97	37.87	39.71	0.582871	0.344197
ENSDARG00000014311	7.09	8.32	14.12	4.09	22.86	13.7	0.137918	0.830068
ENSDARG00000014313	503.97	456.85	474.76	446.02	477.92	305.36	0.275929	0.403673
ENSDARG00000014320	1.78	1.28	0.13	0	0.43	0	0.58165	1.02816
ENSDARG00000014329	554.7	453.95	529.41	465.39	445.69	362.88	0.256441	0.402598
ENSDARG00000014333	43.55	47.13	38.35	32.73	32.99	48.59	0.987918	-0.00610239
ENSDARG00000014340	0.47	1.37	1.03	2.94	2.83	3.59	0.374257	-0.758317
ENSDARG00000014348	126.07	123.92	106.1	99.75	94.37	83.71	0.561341	0.233012
ENSDARG00000014361	111.73	138.54	131.73	118.49	161.33	142.23	0.662437	0.133839
ENSDARG00000014366	33	38.58	32.36	29.24	35.99	28.88	0.60974	0.189011
ENSDARG00000014386	6.19	13.48	17.42	20.59	14.26	21.36	0.244913	-0.463848
ENSDARG00000014420	9.24	17.54	30	22.87	13.69	28.09	0.526766	-0.289385
ENSDARG00000014427	0.4	1.01	0.26	0	0.44	0	0.953007	0.117986
ENSDARG00000014428	7.99	9.99	19.61	23.98	19.01	27.71	0.517703	-0.289693
ENSDARG00000014430	5.45	5.38	13.12	13.96	12.95	11.11	0.726077	0.161849
ENSDARG00000014439	3.41	4.46	7.58	5.15	10.07	6.34	0.248014	0.482656
ENSDARG00000014463	58.33	59.04	52.35	59.33	50.35	56.68	0.924198	0.0333514
ENSDARG00000014465	2.83	1.77	3.46	1.52	1.91	0	0.227857	1.398
ENSDARG00000014474	12.9	20.2	17.55	16.64	24.6	29.55	0.685704	-0.159857
ENSDARG00000014488	82.12	82.76	289.96	199.8	217.87	133.58	0.204394	0.585023
ENSDARG00000014496	0.91	1.27	0.41	1.19	0.03	2.17	0.185911	-1.50401
ENSDARG00000014498	84.48	73.81	78.38	75.09	74.49	71.87	0.438391	0.256545
ENSDARG00000014499	167.98	144.04	148.13	154.55	128.1	164.6	0.759625	0.108064
ENSDARG00000014506	68.16	71.59	83.49	90.48	76.01	83.18	0.924756	0.0287577
ENSDARG00000014517	20.68	31.47	59.85	42.48	65.45	60.03	0.630469	0.204577
ENSDARG00000014527	1.4	2.26	3.45	0.74	3.79	1.02	0.17329	1.12107
ENSDARG00000014531	1.76	1.8	5	6.2	8.73	3.64	0.437836	0.505949
ENSDARG00000014532	14.54	18.22	20.39	24.68	17.23	22.67	0.541608	-0.201047
ENSDARG00000014536	86.75	90.36	81.49	79.48	80.59	84.71	0.751168	0.110576
ENSDARG00000014554	1.63	2.7	5.2	2.45	8.17	3	0.126347	0.932732
ENSDARG00000014556	137.5	155.24	134.37	144.19	125.22	120.97	0.875778	0.0548201
ENSDARG00000014569	1.74	1.77	3.99	11.89	2.58	7.76	0.0753842	-1.22
ENSDARG00000014571	53.96	76.87	171.59	133.16	137	139.86	0.740564	0.135032
ENSDARG00000014572	28.28	41.62	41.57	52.89	33.72	30.63	0.648272	-0.163203
ENSDARG00000014577	7.59	9.7	5.26	4.34	5.98	5.82	0.922222	0.0556364
ENSDARG00000014582	14.4	15.49	35.77	33.37	40.51	29.96	0.480159	0.30022
ENSDARG00000014587	4.5	7.13	8.23	8.51	8.81	13.15	0.440445	-0.307452
ENSDARG00000014588	0.72	1.39	2.29	5.04	2	4.83	0.0913923	-1.05487
ENSDARG00000014591	198.86	176.83	173	154.52	148.39	113.16	0.356866	0.37165
ENSDARG00000014592	3.61	4.42	7.54	8.4	9.11	5.19	0.601617	0.264341
ENSDARG00000014599	6.31	5.64	6.6	3.21	4.4	2.55	0.209072	0.714059
ENSDARG00000014626	0.63	1.35	0.93	2.51	2.44	3.37	0.378581	-0.72817
ENSDARG00000014634	1.54	2.4	12.49	13.7	11.62	10.79	0.99128	0.00788795
ENSDARG00000014646	43.38	60.92	166.25	152.22	121.27	117.27	0.857862	0.0844625
ENSDARG00000014652	0.46	0.03	0	0.04	0.44	2.21	0.579071	-1.0007
ENSDARG00000014655	0.02	0	0.07	0.22	0.12	0.36	0.396042	-1.36905
ENSDARG00000014657	1.3	1.37	0.66	3.12	0.29	0.19	0.479105	-0.827494
ENSDARG00000014673	0.44	0	1.17	1.62	0.86	3.27	0.534339	-0.821104
ENSDARG00000014674	3.44	2.18	8.99	5.99	10.99	7.76	0.210983	0.667028
ENSDARG00000014676	66.97	101.43	77.87	108.21	76.1	75.22	0.478016	-0.2464
ENSDARG00000014680	2.54	7.48	16.31	19.98	12.89	27.83	0.251415	-0.723964
ENSDARG00000014685	22.28	29.75	24.3	22.56	20.24	21.75	0.944959	-0.0264445
ENSDARG00000014690	1110.02	1157.47	1190.9	1213.14	718.6	747.95	0.816963	0.0958009
ENSDARG00000014692	20.35	18.53	18.02	14.05	15.22	11.17	0.339294	0.429366
ENSDARG00000014704	4.43	2.82	6.31	8.4	7.38	5.37	0.568925	0.269908
ENSDARG00000014717	2.11	2.76	3.8	3.94	4.89	5.48	0.875181	-0.0612388
ENSDARG00000014727	18.52	30.55	37.59	43.39	44.13	65.8	0.347066	-0.370984
ENSDARG00000014731	79.81	75.62	88.86	56.51	81	63.37	0.180662	0.473998
ENSDARG00000014746	0.28	7.61	4.95	14.76	3.44	8.03	0.0268757	-1.80959
ENSDARG00000014761	0.28	0.98	0.87	3.31	0.8	0.74	0.187401	-1.27284
ENSDARG00000014763	110.47	202.66	245.35	155.68	258.03	214.13	0.649787	0.165406
ENSDARG00000014770	11.9	14.46	23.16	15.74	17.3	17.98	0.484038	0.219701
ENSDARG00000014775	1.47	3.36	3.61	9.49	5.77	6.99	0.225712	-0.770161
ENSDARG00000014790	1.37	1.66	8.57	3.81	9.92	6.8	0.263117	0.771046
ENSDARG00000014793	60.59	87.78	159.71	65.79	211.67	94.46	0.0499076	0.847584
ENSDARG00000014794	120.56	99.39	133.63	80.88	111.47	95.83	0.106414	0.538132
ENSDARG00000014806	34.16	31.47	37.5	38.98	37.64	42.93	0.753305	0.0954267
ENSDARG00000014817	259.76	222.17	215.66	234.76	185.38	196.61	0.623643	0.182402
ENSDARG00000014825	1.07	2.9	4.38	5.49	2.22	3.97	0.231181	-0.619825
ENSDARG00000014840	1.58	5.92	7.39	7.51	1.94	10.62	0.0866561	-1.07384
ENSDARG00000014866	1.3	0.9	2.35	0.31	0.74	3.82	0.973804	-0.0355021
ENSDARG00000014867	463.35	452.72	385.51	453.91	293.31	316.54	0.878493	0.0633353
ENSDARG00000014871	0.42	0.07	3.64	3.28	2.49	3.88	0.970346	-0.0401305
ENSDARG00000014875	71.67	109.29	120.94	139.2	135.07	165.41	0.450631	-0.227735
ENSDARG00000014891	0.08	0.16	0.91	1.75	1.1	0.32	0.980939	-0.0255186
ENSDARG00000014898	75.53	66.92	60.46	58.44	54.92	44.66	0.456485	0.319324
ENSDARG00000014907	0.03	0.81	0.37	0.88	0.07	1.08	0.0158937	-2.54154
ENSDARG00000014910	2.73	3.08	4.16	4.66	3.25	1.35	0.66068	0.262735
ENSDARG00000014914	244.65	388.92	516.4	374.5	614.49	479.28	0.525783	0.222336
ENSDARG00000014915	419.97	392.52	347.75	321.39	336.94	310.64	0.494981	0.258408
ENSDARG00000014929	44.46	55.57	31.86	31.16	50.08	48.31	0.930356	0.0390295
ENSDARG00000014941	12.72	10.88	12.13	13.55	10.32	10.57	0.721362	0.163336
ENSDARG00000014943	8.52	12.68	39.86	46.75	37.86	41.02	0.816732	-0.133663
ENSDARG00000014945	10.2	16.24	41.74	44.49	35.68	61.44	0.480988	-0.38391
ENSDARG00000014954	1.48	1.36	8.73	10.24	9.63	11.62	0.868647	-0.128954
ENSDARG00000014956	40.34	37.54	34.32	37.57	37.42	18.87	0.402509	0.38822
ENSDARG00000014962	4.45	5.87	7.73	5.12	10.47	11.62	0.819319	0.109704
ENSDARG00000014963	19.55	15.89	18.25	20.27	21.29	26.6	0.848507	0.0767421
ENSDARG00000014966	12.8	11.8	12.28	16.22	9.97	7.62	0.792253	0.127076
ENSDARG00000014969	0.45	0.97	2.72	1.24	0.86	3.12	0.694764	-0.331457
ENSDARG00000014986	2.29	1.69	9.68	13.51	8.63	8.26	0.907441	-0.0808054
ENSDARG00000014994	20.71	18.48	15.89	14.61	21.26	10.34	0.236403	0.543411
[truncated: 13,728 more rows]

## Sheet: Table S2 - DEGs up
Table S2: Downregulted DEGs
ensembl_gene_id	TPM						log2 fold change	p-value
	EV1	EV2	EV3	PBS1	PBS2	PBS3
ENSDARG00000036571	0.5	0.64	0.27	0	0.03	0	5.65931	0.00227908
ENSDARG00000030326	1.28	1.29	0.71	0.08	0	0	5.57178	0.000269372
ENSDARG00000030530	0.49	0.61	0.27	0.04	0	0	5.52407	0.00356174
ENSDARG00000057879	0.47	1.6	2.92	0	0	0.15	5.05566	0.000263178
ENSDARG00000075288	0.33	0.98	0.94	0	0	0.06	4.83385	0.00185781
ENSDARG00000042990	2.01	1.78	3.62	0.34	0	0	4.59423	0.000927761
ENSDARG00000045708	0.91	7.21	7.57	0.23	0.42	0	4.59019	2.61269e-05
ENSDARG00000035095	1.13	0.93	0.77	0.24	0	0	3.71911	0.0376465
ENSDARG00000103542	0.24	3.91	8.6	0	0.1	1.05	3.55924	0.00836656
ENSDARG00000102318	1.8	30.22	37.78	3.16	1.11	2.12	3.41601	0.000239066
ENSDARG00000005673	5.88	16.19	47.6	2.18	1.24	3.78	3.32022	5.0632e-06
ENSDARG00000034700	1.01	6.35	8.39	0.33	0	1.38	3.25809	0.00376674
ENSDARG00000045051	1.65	19.9	23.83	1.79	2.46	0.85	3.15763	9.20856e-05
ENSDARG00000045999	35.12	86.64	107.83	18.02	7.41	1.18	3.07813	0.000134816
ENSDARG00000004539	1.44	37.91	33.47	2.95	4.35	1.78	2.98859	0.000306571
ENSDARG00000015355	5.01	25.44	77.12	3.84	4.33	6.28	2.92989	7.23665e-05
ENSDARG00000000551	1.88	7.53	10.92	0.92	0	1.81	2.92953	0.00578168
ENSDARG00000042807	0.6	2.03	3.68	0.45	0.31	0.08	2.8973	0.00134938
ENSDARG00000076614	0.92	6.91	5.7	1.4	0	0.35	2.84421	0.0383127
ENSDARG00000012388	27.29	30.86	100.65	3.5	2.66	18.15	2.84208	0.000203969
ENSDARG00000032482	0.88	8.2	6.34	0.21	1.35	0.85	2.71978	0.00214107
ENSDARG00000098327	0.55	1.44	1.09	0.42	0	0.03	2.6878	0.0412682
ENSDARG00000104793	0.92	1.14	0.94	0.2	0.1	0.21	2.68738	0.00539386
ENSDARG00000061223	2.26	17.69	17.98	2.21	3.11	0.77	2.63557	0.000305978
ENSDARG00000069507	4.55	2.53	3.66	1.16	0	0.72	2.62514	0.0235837
ENSDARG00000102211	6.36	28.81	51.46	3.09	9.41	2.08	2.61809	0.000967102
ENSDARG00000096310	0.14	3.81	4.64	0.27	0.1	1.09	2.59897	0.0216934
ENSDARG00000015228	60.7	129.06	193.54	34.04	7.05	22.93	2.5928	1.72589e-05
ENSDARG00000006353	2.22	6.06	19.82	1.88	1.2	1.62	2.59242	0.000123982
ENSDARG00000075045	0.32	3.03	14.93	0.41	2.21	0.62	2.55084	0.0320134
ENSDARG00000004869	4.88	7.46	19.87	0.91	1.04	4.46	2.45104	0.00157646
ENSDARG00000039269	14.47	26.12	40.83	7.83	2.48	5.11	2.43065	1.26945e-05
ENSDARG00000032553	7.13	28.31	25.18	1.73	1.75	8.55	2.42946	0.000526621
ENSDARG00000041835	7.07	22.42	40.26	7.65	5.03	0	2.42074	0.0355201
ENSDARG00000044688	2.14	13.57	22.54	4.09	0	2.83	2.41543	0.0377437
ENSDARG00000062297	3.68	22.06	20.89	3.34	1.43	4.12	2.40447	0.000330257
ENSDARG00000096541	10.43	3.35	5.2	1.58	1.34	1.29	2.38307	0.0134091
ENSDARG00000010515	0.65	3.14	3.31	0.12	0.62	0.69	2.38194	0.0110648
ENSDARG00000012801	2.64	0.66	0.88	0.19	0.26	0.53	2.35866	0.0138936
ENSDARG00000101242	0.63	1.65	1.72	0.43	0.02	0.35	2.35105	0.026496
ENSDARG00000096906	10.18	117.07	25.75	4.34	25.96	1.56	2.30587	0.0134558
ENSDARG00000097909	77.45	217.04	206.22	31.91	55.84	18.41	2.2969	3.42092e-06
ENSDARG00000091234	45.67	52.39	198.73	33.99	13.51	14.17	2.27456	0.000428997
ENSDARG00000077492	0.4	1.89	1	0.14	0.03	0.55	2.26459	0.0356786
ENSDARG00000042656	1.05	2.64	2.87	0.65	0.19	0.58	2.24979	0.012064
ENSDARG00000020164	1.13	5.05	9.15	1.37	0.81	1.1	2.23301	0.00100036
ENSDARG00000077308	28.52	199.43	310.85	39.4	31.75	48.05	2.18767	0.000472229
ENSDARG00000061231	13.51	66.31	81.21	23.8	6.37	3.57	2.17659	0.00455703
ENSDARG00000015164	18.57	131.7	214.69	19.61	29.23	34.44	2.16825	0.000558419
ENSDARG00000032072	1.92	4.65	7.05	1.16	0	1.98	2.15823	0.0421954
ENSDARG00000075261	28.44	84.94	100.66	23.24	16.29	8.94	2.14813	6.19615e-05
ENSDARG00000009511	11.62	68.3	107.14	17.46	15.03	10.09	2.1276	0.00104903
ENSDARG00000098752	7.4	21.01	60.38	10.42	6.61	3.07	2.12557	0.005016
ENSDARG00000037861	4.8	10.48	28.92	7.15	1.21	1.47	2.10767	0.00988062
ENSDARG00000036082	2.32	1.58	0.68	0.29	0.23	0.73	2.10414	0.030427
ENSDARG00000098037	13.69	12.49	4.97	1.06	5.4	2.1	2.09429	0.00467551
ENSDARG00000071235	20.13	39.72	92.29	19.83	8.81	6.82	2.09102	0.000657745
ENSDARG00000054304	3.11	11.39	22.83	3.47	2.41	3.19	2.06003	0.0014359
ENSDARG00000036279	0.12	0.69	0.61	0.07	0.08	0.21	2.05473	0.0449575
ENSDARG00000041599	4.66	24.18	23.82	7.86	3.54	0.83	2.04534	0.00951547
ENSDARG00000039943	2.43	3.97	12.05	3.04	0.66	0.68	2.04273	0.0120992
ENSDARG00000087832	1.29	8.78	13.51	1.64	2.09	2.17	2.0291	0.00234151
ENSDARG00000001953	1.11	20.55	40.78	2.48	3.04	10.41	2.02096	0.0220372
ENSDARG00000011434	2.48	6.61	4.8	1.61	0.33	1.6	2.01879	0.0138711
ENSDARG00000068030	2.11	1.75	4.64	0.36	1.16	0.85	1.99536	0.00369077
ENSDARG00000055723	44.04	274.55	571.09	41.15	80.66	111.32	1.98852	0.00288264
ENSDARG00000091906	16.8	17.57	15.49	9.01	2.21	1.93	1.97248	0.00724478
ENSDARG00000070511	2.58	6.8	0.53	1.31	0.76	0.62	1.93762	0.0309702
ENSDARG00000074527	3.1	3.33	2.47	1.28	0.37	0.94	1.90387	0.00645527
ENSDARG00000095533	173.8	193.94	126.33	92.36	30.06	14.92	1.90201	0.00376065
ENSDARG00000001452	80.48	308.19	403.35	92.99	54.29	65.48	1.89944	0.000271821
ENSDARG00000074425	49.46	58.78	70.52	38.45	6.45	2.96	1.89301	0.0203746
ENSDARG00000022456	433.14	726.16	1062.58	318.03	122.24	170.54	1.89072	0.000117646
ENSDARG00000063040	1.13	2.58	3.46	0.37	1.18	0.51	1.89048	0.00847695
ENSDARG00000077709	0.73	2.95	2.52	0.55	0.56	0.61	1.88757	0.0013367
ENSDARG00000015592	10.1	23.37	14.15	7.73	2.68	2.91	1.86687	0.00705306
ENSDARG00000011373	1.49	5.03	5.21	1.38	0.88	1.04	1.86634	0.00265542
ENSDARG00000018726	1.72	6.6	6	1.73	1.23	1.15	1.82595	0.00367673
ENSDARG00000058644	2.26	4.63	6.04	1.53	1.29	1.03	1.81352	0.00683144
ENSDARG00000024546	0.33	5.37	4.52	1	1.37	0.54	1.8042	0.0445901
ENSDARG00000039863	3.4	7.57	9.6	2.88	1.96	1.24	1.78878	0.00111254
ENSDARG00000098700	80.47	256.09	424.74	93.94	85.7	44.67	1.77183	0.00124233
ENSDARG00000071501	3.75	23.79	16.76	0.99	5.01	7.98	1.75486	0.0248014
ENSDARG00000093386	6.48	5.25	4.47	2.11	0.67	2.54	1.7426	0.0484063
ENSDARG00000097054	19.84	23.11	10.02	2.77	12.63	2.73	1.74054	0.017301
ENSDARG00000044551	1.12	1.95	7.7	0.96	1.5	0.89	1.73857	0.0253872
ENSDARG00000007823	21.48	78.13	126.1	37.89	18.12	10.11	1.73404	0.00742503
ENSDARG00000028000	5.7	59.9	89.03	6.45	14.59	28.81	1.69631	0.0221756
ENSDARG00000101251	177.26	420.95	620.46	153.05	93.49	140.63	1.69331	0.000175329
ENSDARG00000030630	0.73	7.27	5.45	1.21	2.05	0.96	1.68833	0.0286032
ENSDARG00000028367	2.87	21.13	15.84	6.03	3.51	2.76	1.67252	0.0128773
ENSDARG00000099265	2.74	5.5	4.23	1.25	2.28	0.66	1.66672	0.0169115
ENSDARG00000060113	6.02	53.72	87.84	13	17.94	17.12	1.63913	0.0147079
ENSDARG00000091650	26.36	27.49	17.82	15.65	5.97	2.6	1.63753	0.0190526
ENSDARG00000101479	250.06	304.73	316.31	215.93	46.53	20.49	1.626	0.029827
ENSDARG00000094983	85.13	104.55	146.35	69.08	25.95	16.42	1.62253	0.00768049
ENSDARG00000017494	9.28	6.91	6.17	2.82	2.49	2.94	1.61611	0.00245366
ENSDARG00000061243	1.71	19.12	17.57	1.64	4.21	7.24	1.61431	0.0368184
ENSDARG00000098788	3.48	17.65	26.03	5.56	2.15	7.96	1.61042	0.0178203
ENSDARG00000099351	6.65	19.06	12.6	8.94	1.15	2.22	1.60472	0.0468902
ENSDARG00000094396	119.12	171.76	259.58	104.12	48.71	31.84	1.60068	0.00286717
ENSDARG00000032849	204.08	464.88	908.39	222.31	141.08	168.1	1.59501	0.00132705
ENSDARG00000041065	34.3	191.02	304.92	46.1	31.37	104.51	1.58705	0.0157074
ENSDARG00000016470	89.79	49.65	33.13	40.89	12.18	10.77	1.57711	0.0207202
ENSDARG00000078205	30.35	16.09	17.39	15.22	5.2	3.02	1.57319	0.0458016
ENSDARG00000086098	4.24	10.08	18.48	3.7	2.22	5.62	1.56582	0.00671652
ENSDARG00000033320	10.15	9.3	6.81	4.18	2.73	2.91	1.56392	0.00551483
ENSDARG00000059886	2.24	4.79	3.38	1.97	0.7	0.97	1.55937	0.032039
ENSDARG00000032103	2.68	8.96	8.16	1.1	4.36	1.71	1.55856	0.0134232
ENSDARG00000062955	2.14	5.27	5.84	1.78	0.67	2.25	1.55293	0.0137293
ENSDARG00000034262	0.55	2.73	2.51	0.28	0.62	1.21	1.54199	0.0375814
ENSDARG00000087196	4.5	4.5	7.81	3.33	1.2	1.55	1.53998	0.0254288
ENSDARG00000040280	11.42	8.6	16.06	7.01	3.64	2.57	1.53951	0.0105892
ENSDARG00000034375	10.96	37.07	64.55	14.96	19.98	4.27	1.53396	0.0212002
ENSDARG00000029688	38.04	135.39	272.81	26.14	46.63	90.48	1.53228	0.0121124
ENSDARG00000019038	1.11	13.63	6.87	1.73	4.28	1.59	1.5287	0.0447093
ENSDARG00000007534	36.74	18.77	11.98	11.22	12.27	3.59	1.52604	0.0267873
ENSDARG00000021924	74.07	310.5	670.55	93.52	93.3	192.99	1.52321	0.0129766
ENSDARG00000038709	14.05	15.78	18.82	8.21	3.2	6.75	1.51964	0.00584545
ENSDARG00000055854	0.81	8.12	7.62	1.56	2.16	2.17	1.51506	0.0323683
ENSDARG00000074771	26.56	27.02	29.44	14.11	11.42	6.2	1.49352	0.00135354
ENSDARG00000059741	1.2	12.87	17.8	1.84	5.23	4.69	1.48819	0.0399679
ENSDARG00000075265	23.73	45.35	66.67	24.6	10.41	14.34	1.48629	0.00325688
ENSDARG00000019702	392.12	689.75	967.78	338.44	177.93	239.73	1.48456	0.000526061
ENSDARG00000090873	1037.32	1742.85	1540.73	912.47	430.24	232.22	1.48295	0.00610148
ENSDARG00000099802	10.03	23	38.47	12.47	9.08	4.38	1.47916	0.0157599
ENSDARG00000056795	150.44	192.73	236.98	135.44	45.66	31.81	1.47076	0.0117743
ENSDARG00000040284	1.27	5.93	13.43	1.81	2.81	3.09	1.46614	0.0340701
ENSDARG00000007753	5.81	7.34	14.05	4.96	2.83	2.43	1.46317	0.0120718
ENSDARG00000056376	13.55	17.23	21.73	6.38	5.45	9	1.45398	0.00110351
ENSDARG00000039234	2.13	28.13	25.92	4.48	6.86	9.74	1.44635	0.0436656
ENSDARG00000060103	1.62	5.76	9.01	1.21	2.17	2.99	1.44069	0.0325343
ENSDARG00000006978	1.66	2.8	2.01	0.84	0.89	0.84	1.4384	0.0329368
ENSDARG00000074726	1.32	1.31	1.44	0.5	0.43	0.75	1.4354	0.0102551
ENSDARG00000063539	17.23	13.78	17.71	13.02	2.51	3.32	1.43095	0.0409519
ENSDARG00000087452	5.23	7.58	7.48	4.28	0.68	2.98	1.41309	0.0479097
ENSDARG00000063882	4.22	3.35	2.8	1.72	1.28	1.4	1.39997	0.0382606
ENSDARG00000039452	6.71	48.14	60.64	9.81	12.97	22.54	1.39547	0.0248475
ENSDARG00000102106	11.89	32.28	45.61	11.83	6.7	16.96	1.39217	0.00744663
ENSDARG00000018693	4.21	34.04	43.77	8.77	11.93	11.17	1.38654	0.0257885
ENSDARG00000004078	1.88	11.81	13.79	1.8	5.26	3.96	1.38054	0.0333979
ENSDARG00000060534	2.55	9.2	9.37	1.89	3.71	2.91	1.38041	0.00993379
ENSDARG00000105162	76.93	62.35	103.57	59.96	20.91	16.53	1.37988	0.0246713
ENSDARG00000024746	117.36	282.47	581.18	118.69	143.21	130.7	1.37393	0.00449529
ENSDARG00000075121	15.21	15.72	23.01	10.5	3.99	7.55	1.37273	0.00871897
ENSDARG00000087084	11.81	27.73	34.1	11.42	8.5	9.69	1.36565	0.00284204
ENSDARG00000035435	39.11	37.24	53.74	30	7.51	15.61	1.36202	0.015779
ENSDARG00000103546	3.85	5.38	6.57	3.03	1.27	2.19	1.36053	0.0245065
ENSDARG00000068973	6.4	34.66	50.26	7.26	8.99	20.96	1.35713	0.0372676
ENSDARG00000095829	11.69	10.78	8.02	4.39	4.32	4.67	1.35471	0.0144537
ENSDARG00000056108	142.79	189.56	265.12	90.53	49.48	109.7	1.35433	0.0010399
ENSDARG00000041394	40.25	91.14	197.31	38.29	33.13	63.61	1.34741	0.00965146
ENSDARG00000077785	2.15	18.72	15.41	4.82	2.79	6.76	1.34502	0.0471851
ENSDARG00000079858	1.83	4.55	7.79	1.82	0.77	3.25	1.34118	0.0355026
ENSDARG00000105232	25.88	22.59	22.41	16.87	7.45	6.12	1.32163	0.0301699
ENSDARG00000068382	113.22	156.5	204.87	121.38	38.3	33.14	1.31727	0.022975
ENSDARG00000094485	23.87	26.68	32.02	17.92	7.91	9.37	1.30866	0.0127829
ENSDARG00000076144	36.69	173.34	167.88	45.95	62.33	48.56	1.30563	0.00810128
ENSDARG00000078578	0.69	2.49	3.37	0.58	0.9	1.31	1.30032	0.0425338
ENSDARG00000043581	36.85	29.33	54.92	26.49	19.33	6.31	1.29867	0.0297756
ENSDARG00000053836	621.1	835.68	726.47	573.35	232.65	108.36	1.29066	0.0296754
ENSDARG00000037943	2.56	4.58	5.99	1.27	1.96	2.59	1.28955	0.0190835
ENSDARG00000075855	1.89	3.09	8.03	1.39	1.34	2.98	1.28524	0.043068
ENSDARG00000026611	116.52	118.5	98.11	88.54	35.92	19.5	1.28031	0.0297252
ENSDARG00000092362	121.21	414.48	860.87	126.99	153.69	322.04	1.28014	0.0288507
ENSDARG00000054389	16.83	52.44	51.14	11.59	18.1	23.24	1.26841	0.00561502
ENSDARG00000031693	4.53	7.03	14.66	2.58	3.81	5.33	1.26801	0.0175255
ENSDARG00000015543	26.61	16.7	20.64	13.39	5.03	11.31	1.26053	0.0459792
ENSDARG00000051986	11.81	6.22	7.27	5.53	3.86	2.48	1.26	0.0451232
ENSDARG00000103540	24.04	56.76	62.97	25.9	20.5	15.32	1.25975	0.00438216
ENSDARG00000015653	9.22	58.48	43.11	12	19.78	15.86	1.25656	0.0188069
ENSDARG00000087519	3.86	6.1	8.87	2.17	3.84	2.49	1.25622	0.0496137
ENSDARG00000099774	51.5	68.63	93.94	35.54	24.93	35.3	1.25314	0.000553816
ENSDARG00000016691	268.79	224.45	470.52	203.31	159.71	64.26	1.25198	0.0179568
ENSDARG00000078547	203.01	158.42	183.61	139.03	55.47	51.58	1.24488	0.0182634
ENSDARG00000098108	57.93	43.37	70.63	47.9	18.04	10.6	1.23338	0.0430572
ENSDARG00000104795	324.74	674.1	1132.3	434.48	366.25	127.97	1.21586	0.0303168
ENSDARG00000029170	5.31	11.34	13.96	2.77	3.56	8	1.20655	0.0245014
ENSDARG00000002298	24.91	22.29	25.19	16.22	4.15	13.85	1.19697	0.0441867
ENSDARG00000013161	42.49	38.46	49.91	27.36	17.39	17.01	1.1942	0.00420211
ENSDARG00000032708	55.88	56.97	57.63	46.34	13.62	18.96	1.18277	0.031225
ENSDARG00000094428	3.97	4.78	6.52	2.63	2.46	2.18	1.1792	0.0439005
ENSDARG00000077301	10.4	31.74	43.8	9.63	13.27	16.96	1.17821	0.019573
ENSDARG00000031136	17.97	38.54	26.07	12.15	15.04	11.7	1.17501	0.000721588
ENSDARG00000070061	69.04	91.08	116.21	69.66	32.81	24.03	1.17242	0.0238409
ENSDARG00000076058	8.05	41.74	45.63	7.41	15.44	21.89	1.16479	0.0477449
ENSDARG00000024443	23.91	47.35	43.27	24.14	10.77	18.16	1.16263	0.00945601
ENSDARG00000057035	1026.01	1096.02	1199.72	909.59	312.96	329.3	1.1594	0.0263128
ENSDARG00000062664	10.77	46.32	47.82	11.81	22.55	14.44	1.15917	0.0286214
ENSDARG00000102471	1.95	8.05	3.23	1.89	2.42	1.84	1.1579	0.0458505
ENSDARG00000023237	3.05	4.95	2.7	0.97	2.08	2.31	1.15597	0.0156506
ENSDARG00000095577	21.36	36.87	35.33	18.75	8.98	16.62	1.14851	0.0149351
ENSDARG00000070917	12	19.26	22.25	9.32	8.5	7.84	1.14742	0.00352042
ENSDARG00000042332	12.27	45.1	71.57	20.73	23.8	14.92	1.14229	0.0384349
ENSDARG00000069135	31.66	39.55	96.02	35.63	25.4	17.85	1.13122	0.028342
ENSDARG00000102051	49.19	41.27	116.15	39.52	24.56	36.81	1.13019	0.046748
ENSDARG00000033182	6.12	13.18	9.25	4.19	5.34	4.39	1.12905	0.00914981
ENSDARG00000093019	29.12	60.07	144.19	32.71	40.71	38.02	1.1268	0.0277683
ENSDARG00000062096	2.21	3.52	2.61	1.73	1.19	1.15	1.12539	0.0333131
ENSDARG00000018653	12.62	16.81	9.79	8.76	4.75	6.04	1.11174	0.0317585
ENSDARG00000060748	16.19	20.03	11.72	6.05	12.87	5.87	1.11136	0.0254451
ENSDARG00000037963	37.33	46.02	39.08	23.36	17.52	20.68	1.10833	0.00217276
ENSDARG00000011665	868.17	1186.75	1411.47	657.27	523.21	548.95	1.09431	0.000617826
ENSDARG00000059001	32.7	36.75	75.01	30.86	21.77	18.36	1.09349	0.01557
ENSDARG00000029695	104.04	150.52	152.25	93.71	59.39	46.82	1.09218	0.0083076
ENSDARG00000003109	214.18	650.98	824.86	335.6	169.64	301.22	1.09042	0.0260005
ENSDARG00000005423	369.46	455.12	525.43	324.14	156.17	188.55	1.08681	0.0100547
ENSDARG00000012816	3.26	5.83	5.72	2.17	2.06	3.28	1.08378	0.0327096
ENSDARG00000068702	16.32	15.69	14.22	11.5	6.83	5.35	1.07624	0.0350663
ENSDARG00000011897	14.08	28.43	36.97	11.04	8.46	20.69	1.0756	0.0260532
ENSDARG00000016336	5.97	4.41	5.5	2.54	3.14	2.8	1.07531	0.0386378
ENSDARG00000077130	4.45	11.07	23.42	4.38	7.54	7.54	1.0745	0.0470919
ENSDARG00000060246	5.87	26.38	31.78	6.88	13.62	11.22	1.07192	0.0431908
ENSDARG00000007377	337.89	348.41	538.09	321.38	149.1	140.72	1.06669	0.0248539
ENSDARG00000054191	506.9	613.97	623.87	395.33	246.34	245.62	1.06626	0.00477028
ENSDARG00000031246	9.94	17.66	24.89	10.9	7.6	7.79	1.05606	0.0221277
ENSDARG00000006915	195.62	218.79	291.2	153.87	117.49	90.58	1.05416	0.00591106
ENSDARG00000056378	1693.52	1153	1615.32	1171.63	451.9	718.36	1.05106	0.0319857
ENSDARG00000095424	136.3	304.03	307.09	162.84	87.88	121.07	1.04994	0.0133082
ENSDARG00000104118	80.29	94.43	153.77	64.49	55.8	49.31	1.044	0.00461704
ENSDARG00000090585	43.2	45.25	68.41	41.32	13.73	24.91	1.04183	0.0385971
ENSDARG00000056806	8.48	15.71	15.86	8.72	6.67	5	1.03588	0.0215289
ENSDARG00000086815	9.2	10.35	13.37	4.63	7.78	5.28	1.03274	0.0404225
ENSDARG00000053091	11.02	40.54	32.8	9.04	17.56	17.08	1.02833	0.0235061
ENSDARG00000075253	40.46	32.17	24.95	17.61	12.89	23.93	1.02686	0.0176926
ENSDARG00000036481	14.4	25.82	28.54	16.05	6.63	12.7	1.01395	0.0364568
ENSDARG00000104325	306.53	472.11	520.42	328.89	172.1	168.64	1.00845	0.0183375
ENSDARG00000100520	212.55	202.33	209.36	174.9	87.97	68.44	1.00571	0.0406103
ENSDARG00000101212	1.25	2.85	2.87	1.43	1.1	1.09	1.00528	0.0448933
ENSDARG00000042671	9.25	8.13	8.96	3.94	7.08	3.69	1.00473	0.0435186

## Sheet: Table S3 - DEGs down
Table S3: Upregulated DEGs
ensembl_gene_id	TPM						log2 fold change	p-value
	EV1	EV2	EV3	PBS1	PBS2	PBS3
ENSDARG00000075542	2.35	2.1	2.8	3.7	7.11	5.49	-1.00119	0.00748067
ENSDARG00000103520	53.51	36.01	30.09	91.08	95.1	87.04	-1.00124	0.0225379
ENSDARG00000045803	3.01	6.32	4.23	4.88	12.72	12.2	-1.00212	0.0241553
ENSDARG00000019566	3.85	9.22	6.51	16.7	12.21	11.9	-1.00382	0.0235028
ENSDARG00000002750	2.05	1.58	2.25	2.31	4.65	6.57	-1.00674	0.0489842
ENSDARG00000098231	18.1	17	14.05	31.61	45.08	34.25	-1.01268	0.0304789
ENSDARG00000033655	36.07	43.63	26.31	83.83	79.62	72.49	-1.01972	0.00664683
ENSDARG00000056379	65.82	70.13	61.89	78.28	152.19	227.47	-1.02104	0.0144395
ENSDARG00000008803	12.51	13.92	5.95	25.87	26.26	21.11	-1.02579	0.0336593
ENSDARG00000062991	16.15	26.45	20.82	30.48	41.68	71.5	-1.03887	0.00718005
ENSDARG00000040291	4.6	3.53	2.54	8.3	8.79	7.74	-1.04221	0.0351188
ENSDARG00000042551	1.38	2.41	1.49	3.46	3.34	4.97	-1.04227	0.0430344
ENSDARG00000089947	2.61	5.38	3.23	7.85	9.08	7.58	-1.05009	0.0470282
ENSDARG00000012078	3.28	2.9	2.9	7.52	5.57	7.67	-1.05017	0.0233353
ENSDARG00000020693	18.25	35.31	38.49	32.54	81.66	95.44	-1.05663	0.0131529
ENSDARG00000019614	5.03	7.92	6.6	7.56	21.7	16.1	-1.06427	0.01513
ENSDARG00000055216	32.04	48.7	28.24	92.19	76.12	77.35	-1.06545	0.00399794
ENSDARG00000038378	19.99	23.15	14.22	63.62	27.4	37.91	-1.06695	0.038696
ENSDARG00000070458	5.6	3.36	4.9	12.21	9.74	10.63	-1.06999	0.0400824
ENSDARG00000086805	7.1	4.49	3.8	9.96	15.1	12.38	-1.0701	0.0274554
ENSDARG00000090268	40.46	100.15	114.31	126.17	99.57	348.39	-1.0725	0.0397244
ENSDARG00000036791	3.43	7.91	6.85	8.04	17.37	16.23	-1.08269	0.00960096
ENSDARG00000093381	60.06	188.29	119.43	136.99	361.22	341.96	-1.08679	0.0164487
ENSDARG00000056725	15.63	28.12	17.03	39.74	46.85	53.52	-1.08848	0.00155999
ENSDARG00000076848	22.85	12.96	12.93	32.4	49.58	39.19	-1.09512	0.017683
ENSDARG00000059680	1.99	7.66	4.49	8.35	9.76	13.61	-1.09655	0.0244205
ENSDARG00000037805	36.02	20.87	17.85	52.97	78.89	55.33	-1.10359	0.0193996
ENSDARG00000011170	6.08	3.35	7.77	8.65	17.51	16.15	-1.10833	0.0375724
ENSDARG00000052039	6.28	8.6	5.6	9.65	19.81	20.12	-1.11459	0.0110545
ENSDARG00000075821	1.83	7.5	9.32	8.17	18.74	15.64	-1.11495	0.044422
ENSDARG00000043128	2.64	3.69	4.06	5.85	10.59	8.28	-1.11964	0.0107269
ENSDARG00000040027	8.96	11.32	10.5	18.02	25.26	30.83	-1.11969	0.000607631
ENSDARG00000015349	7.54	8.85	5.32	19.91	22.87	8.86	-1.12535	0.0290737
ENSDARG00000005679	4.79	13.12	9.1	12.26	23.84	28.09	-1.14249	0.00861677
ENSDARG00000040528	1477.71	1140.07	754.27	2432.29	3460.21	2701.29	-1.14782	0.0064683
ENSDARG00000006837	1.35	4.68	2.13	4.35	7.53	7.42	-1.1542	0.0346709
ENSDARG00000091619	4.9	16.37	11.51	13.26	36.33	28.48	-1.15529	0.020327
ENSDARG00000058117	10.41	12.82	9.64	20.73	25.31	35.48	-1.1571	0.00229316
ENSDARG00000015266	2.68	2.9	1.68	5.14	6.93	6.04	-1.16112	0.0302517
ENSDARG00000036058	3.86	4.65	5.43	12.05	15.08	6.51	-1.1632	0.015588
ENSDARG00000088514	8.33	27.5	6.35	17.51	29.39	56.21	-1.17231	0.0494966
ENSDARG00000022509	67.75	98.56	85.62	111.84	209.5	312.57	-1.17304	0.00282808
ENSDARG00000003008	2.79	1.54	2.7	5.16	6.97	6	-1.18255	0.0115082
ENSDARG00000042835	5.27	6.61	4.83	12.07	22.09	7.75	-1.19087	0.0209742
ENSDARG00000059693	2.11	4.48	5.79	5.22	13.89	11.66	-1.19763	0.0145028
ENSDARG00000036036	23.04	33.35	10.98	53.78	52.5	65.04	-1.2023	0.0114016
ENSDARG00000062590	0.54	0.83	0.41	0.95	0.78	2.9	-1.20789	0.0451424
ENSDARG00000010791	0.64	1.35	0.68	2.15	2.78	1.66	-1.2147	0.0476559
ENSDARG00000088402	14.77	7.93	7.3	30.31	33.36	15.92	-1.21768	0.0455884
ENSDARG00000092947	37.81	92.95	77.37	111.36	170.72	238.19	-1.21776	0.00155346
ENSDARG00000103543	28.44	185.27	50.46	162.67	183.21	291.85	-1.2251	0.0402483
ENSDARG00000090526	1.21	2.25	1.29	5.08	3.92	2.73	-1.23429	0.0475736
ENSDARG00000093418	3.43	10.93	7.76	13.68	25.09	16.68	-1.24713	0.0113126
ENSDARG00000013838	2.92	11.26	6.2	4.77	18.67	29.52	-1.25757	0.0437541
ENSDARG00000057652	1.26	4.49	4.93	3.07	13.06	11.31	-1.25955	0.0386137
ENSDARG00000006588	15.84	22.3	19.02	66.96	36.31	41.33	-1.25998	0.00266958
ENSDARG00000075352	1.75	3.94	4.45	3.45	13.37	9.74	-1.26341	0.0288621
ENSDARG00000002587	0.6	0.79	0.66	1.61	1.62	2.16	-1.26565	0.0201766
ENSDARG00000100606	1.54	4.45	3.71	3.07	11.92	10.47	-1.27357	0.0308946
ENSDARG00000104251	0.48	1.3	1.56	1.34	2.2	5.22	-1.27498	0.0486769
ENSDARG00000006497	5.23	9.35	8.04	12.78	20.83	26.66	-1.28434	0.000909797
ENSDARG00000008170	1.34	1.23	1.64	4.53	4.06	2.54	-1.28754	0.0492696
ENSDARG00000015901	1.34	2.89	3.47	5.07	9.11	5.98	-1.29146	0.00927208
ENSDARG00000019902	3.26	11.91	5.62	13.59	7.59	32.71	-1.29294	0.0382648
ENSDARG00000010442	1.73	5.09	1.92	4.91	8.19	9.92	-1.29332	0.0190598
ENSDARG00000062008	4.71	7.61	4.18	12.44	16.03	15.77	-1.29503	0.00122547
ENSDARG00000004023	1.61	5.28	7.7	6.85	17.77	13.4	-1.29656	0.0238589
ENSDARG00000028096	2.44	3.58	4.42	11.56	5.92	9.77	-1.30339	0.0179893
ENSDARG00000059939	0.55	0.98	1.18	1.52	3.16	2.61	-1.30581	0.0460796
ENSDARG00000098475	3.74	17.94	11.52	17.64	14.67	54.67	-1.31289	0.0359821
ENSDARG00000058206	44.84	64.64	42.29	200.54	66.32	130.67	-1.3131	0.00939897
ENSDARG00000101984	4.55	3.81	2.26	15.61	8.06	5.09	-1.31724	0.0475889
ENSDARG00000022650	3.01	1.32	1.78	4.86	5.1	7.81	-1.3209	0.0348207
ENSDARG00000069270	2.28	3.58	1.85	2.19	12.03	7.6	-1.32116	0.0476286
ENSDARG00000056511	5.68	16.39	6.43	19.19	18.67	38.77	-1.32951	0.00973141
ENSDARG00000071555	3.88	3.11	3.14	4.73	14.84	9.76	-1.33613	0.0471825
ENSDARG00000071026	1.88	2.45	1.37	4.86	5.9	5.04	-1.33877	0.0294469
ENSDARG00000002696	9.98	32.67	18.17	46.15	40.33	75.48	-1.33937	0.00315294
ENSDARG00000031763	1.92	5.47	3.87	2.88	14.47	13.86	-1.34012	0.0349417
ENSDARG00000099783	6.31	18.86	13.16	16.63	38.47	49.99	-1.34424	0.00424109
ENSDARG00000095743	3.07	8.81	3.03	6.96	22.36	12.16	-1.3606	0.0171833
ENSDARG00000013110	1.71	3.99	2.61	5.27	5.77	12.05	-1.36229	0.0143082
ENSDARG00000101635	1.45	4.82	3.89	3.25	7.98	17.13	-1.36407	0.031311
ENSDARG00000057013	4.53	4.7	4.24	7.62	19.02	12.63	-1.3693	0.00423926
ENSDARG00000039647	1.79	3.56	1.53	6.27	6.31	6.56	-1.37534	0.0031045
ENSDARG00000056292	3.97	6.35	7.3	14.29	20.27	14.68	-1.37591	0.000729846
ENSDARG00000077114	3.9	3.12	2.14	6.98	10.74	9.41	-1.37679	0.00613419
ENSDARG00000078016	0.8	4.43	3.82	3.85	12.9	7.99	-1.37968	0.038458
ENSDARG00000012610	2.6	3.04	1.53	8.62	5.1	6.61	-1.3834	0.00827887
ENSDARG00000021143	8.59	9.72	22.52	13.05	17.55	89.01	-1.38465	0.0454044
ENSDARG00000095715	2.64	3.59	2.48	9.07	10.48	5	-1.38936	0.0492465
ENSDARG00000070584	4.38	3.04	7.83	9.34	13.14	22.44	-1.39086	0.0123831
ENSDARG00000061664	6.29	5.23	8.21	13.96	21.89	22.19	-1.39193	0.00161046
ENSDARG00000086897	1.51	6.22	3.52	2.31	15.12	14.61	-1.39314	0.0340927
ENSDARG00000094041	5.97	10.71	15.97	23.41	25.62	43.31	-1.39587	0.00161855
ENSDARG00000045947	0.97	2.81	3.23	3.77	6.97	9.11	-1.3974	0.0193837
ENSDARG00000058371	5.61	23.55	56.32	46.92	39.46	149.36	-1.39803	0.046081
ENSDARG00000015554	1.12	2.83	0.7	5.56	4.21	2.98	-1.4007	0.0340414
ENSDARG00000058005	1.71	2.29	1.18	6.22	3.86	4.65	-1.40138	0.0271098
ENSDARG00000056877	2.54	5.37	4.8	10.59	10.72	14.63	-1.40357	0.00830709
ENSDARG00000054749	4.37	3.8	4.27	11.21	11.78	13.89	-1.41067	0.00107434
ENSDARG00000009764	2.18	1.55	0.76	3.1	5.25	5.53	-1.41164	0.0396062
ENSDARG00000045131	3.68	1.88	1.43	7.08	4.87	9.64	-1.41315	0.0490421
ENSDARG00000088708	1.2	1.89	3.89	2.65	5.2	12.68	-1.41825	0.017166
ENSDARG00000055514	16.96	40.19	51.48	55.97	139.88	117.23	-1.41936	0.00449794
ENSDARG00000104440	3.37	4.84	6.91	7.23	18.51	19.04	-1.42305	0.0025436
ENSDARG00000003091	2.36	1.06	1.18	4.93	4.08	5.31	-1.43105	0.0242962
ENSDARG00000045580	5.65	16.96	19.65	13.13	28.64	82.36	-1.43322	0.0238048
ENSDARG00000099406	0.94	2.16	1.18	4.38	3.12	4.73	-1.43437	0.0110492
ENSDARG00000104436	1.46	3.87	5.22	10.35	10.65	8.83	-1.44048	0.00671004
ENSDARG00000021859	1.39	2.41	0.72	3.46	6.64	3.35	-1.44064	0.018406
ENSDARG00000101735	1.52	2.86	1.88	4.78	7.2	6.44	-1.44328	0.00334156
ENSDARG00000070480	10.28	3.58	3.35	19.22	27.61	8.61	-1.44451	0.0465737
ENSDARG00000052129	1.17	0.85	2.13	1.99	5.71	5.06	-1.44543	0.0252836
ENSDARG00000056740	2.41	3.48	2.31	6.04	9.67	8.87	-1.4461	0.00134592
ENSDARG00000017624	139.45	425.35	830.22	624.73	963.67	2469.86	-1.44837	0.0166229
ENSDARG00000006299	0.51	0.92	0.55	0.97	2.65	2.36	-1.4505	0.0331162
ENSDARG00000029402	1.4	2.57	1.84	1.79	11.59	4.4	-1.45572	0.0230318
ENSDARG00000010710	1.38	1.87	1.78	1.32	5.28	9.11	-1.45761	0.0402921
ENSDARG00000054060	1.82	1.4	2.25	1.67	8.15	7.55	-1.45892	0.0263913
ENSDARG00000005368	5.96	20.36	10.19	17.94	42.82	47.23	-1.46108	0.00276163
ENSDARG00000103361	0.28	0.88	0.86	1.42	1.92	2.63	-1.4769	0.0127106
ENSDARG00000097863	0.46	1.94	1.21	0.81	5.08	5.05	-1.48263	0.0456276
ENSDARG00000087616	1.24	2.37	0.64	4.68	3.84	4	-1.48594	0.0313087
ENSDARG00000097959	2.01	15.05	12.9	20.58	35.87	30.48	-1.48886	0.0467982
ENSDARG00000070702	3.03	2.86	5.59	11.31	12.28	11.75	-1.49631	0.00535876
ENSDARG00000042410	3.16	1.21	1.07	6.97	4.15	6.66	-1.50515	0.0391339
ENSDARG00000043323	0.88	1.35	0.41	1.43	2.34	4.75	-1.50828	0.0308506
ENSDARG00000007275	35.32	49.7	93.52	64.6	48.06	454.81	-1.51014	0.0372979
ENSDARG00000018958	0.68	0.66	1.3	1.93	4.01	2.39	-1.52634	0.0274004
ENSDARG00000056979	1.53	2.01	1.94	3.17	7.91	6.52	-1.52741	0.00722168
ENSDARG00000053666	0.84	3.46	1.23	4.34	5.56	6.88	-1.5347	0.009371
ENSDARG00000036878	0.87	0.67	0.49	1.22	2.86	2.7	-1.53474	0.0453207
ENSDARG00000055377	1.54	0.95	1.41	4.22	5.4	3.06	-1.53622	0.0189153
ENSDARG00000023174	3.81	3.76	2.65	9.35	15.9	7.91	-1.53642	0.00223263
ENSDARG00000027112	0.62	2.38	1.68	1.6	7.54	5.48	-1.53791	0.021213
ENSDARG00000070913	1.06	1.93	2.42	6.14	5.27	5.22	-1.53811	0.00366241
ENSDARG00000018968	0.6	2.39	1.79	2.29	10.03	2.7	-1.54299	0.031495
ENSDARG00000009018	1.57	2.27	4.09	2.61	8.83	14.4	-1.5481	0.0111442
ENSDARG00000076833	1.34	1.36	2.8	3.67	8.48	5.65	-1.54856	0.00653364
ENSDARG00000075877	0.72	1.18	1.41	1.94	1.56	7.23	-1.55674	0.0165786
ENSDARG00000104361	5.73	3.45	1.9	13.02	12.46	12.43	-1.56515	0.00886985
ENSDARG00000076889	2.92	4.47	6.98	6.71	22.48	17.56	-1.56688	0.00202965
ENSDARG00000010250	7.52	9.49	8.95	24.24	25.95	34.42	-1.56963	9.31078e-06
ENSDARG00000090690	0.99	1.31	0.33	4	2.01	2.4	-1.57512	0.0428688
ENSDARG00000024276	0.36	0.81	0.48	0.94	1.69	2.54	-1.57543	0.0330332
ENSDARG00000019808	0.29	0.52	0.31	0.67	1.61	1.41	-1.58438	0.00767588
ENSDARG00000008861	1.97	2.33	1.81	6.74	6	7.33	-1.58909	0.00249679
ENSDARG00000079613	0.74	0.86	1.77	0.52	5.55	5.42	-1.59379	0.0323982
ENSDARG00000069737	0.88	1.49	1.24	1.34	6.69	4.14	-1.59628	0.0145314
ENSDARG00000031382	0.31	0.28	0.63	1.1	1.33	1.69	-1.6063	0.035029
ENSDARG00000016598	2.05	2.68	2.48	7.41	7.45	9.17	-1.61184	0.000537231
ENSDARG00000077840	0.29	1.75	1.77	2.15	6.21	4.01	-1.61328	0.0234959
ENSDARG00000043474	0.17	0.6	0.41	0.78	0.89	2.2	-1.61388	0.0396529
ENSDARG00000004930	1.69	0.95	0.7	1.71	4.5	6.23	-1.61493	0.0392941
ENSDARG00000103071	0.23	0.89	0.72	1.19	1.94	2.89	-1.61611	0.0154318
ENSDARG00000079302	6.63	14.83	4.86	28.02	12.84	46.11	-1.62117	0.0055435
ENSDARG00000069279	1.98	0.93	2.68	4.34	4.37	11	-1.63045	0.0192589
ENSDARG00000034668	2	3.41	0.6	7	8.56	4.76	-1.64604	0.0178439
ENSDARG00000079015	0.34	0.5	0.54	0.25	3.12	1.57	-1.65148	0.0330699
ENSDARG00000056836	0.18	0.42	0.95	0.89	1.69	2.68	-1.65226	0.0239274
ENSDARG00000062797	0.18	1.05	0.7	1.23	2.47	2.68	-1.65253	0.0185734
ENSDARG00000027501	0.36	0.96	0.39	1.25	1.74	2.85	-1.65577	0.0146182
ENSDARG00000021193	1.04	2.61	1	3.96	7.11	4.72	-1.65868	0.003314
ENSDARG00000104359	2.39	3.86	8.78	8.33	12.85	30.77	-1.65898	0.0119252
ENSDARG00000000503	0.23	1.17	0.81	0.88	2.64	3.95	-1.66593	0.0172127
ENSDARG00000042529	3.18	13.9	8.17	28.17	17.91	36.7	-1.67208	0.00137643
ENSDARG00000006120	0.37	1.49	1.28	1.92	5.13	3.59	-1.67217	0.0145333
ENSDARG00000102558	31.48	48.58	17.76	81.71	148.35	118.99	-1.68204	0.000392187
ENSDARG00000078057	0.69	1.09	0.6	3.19	4.11	0.81	-1.68251	0.0427841
ENSDARG00000073731	0.46	2.02	1.7	2.86	4.67	6.76	-1.68725	0.0155007
ENSDARG00000100293	0.46	0.56	0.48	0.71	2.37	2.48	-1.69661	0.00413393
ENSDARG00000092998	0.44	0.58	0.28	1.01	2.09	1.62	-1.69675	0.0218139
ENSDARG00000102525	0.42	0.73	0.32	1.53	1.67	1.92	-1.69907	0.0387867
ENSDARG00000069951	0.74	0.46	1.23	2.33	3.43	3.16	-1.71193	0.0126914
ENSDARG00000016725	0.78	2.56	1.34	6.68	2.01	7.18	-1.71835	0.0305088
ENSDARG00000021664	0.6	0.75	0.38	2.15	2.94	1.18	-1.72125	0.0149505
ENSDARG00000059279	0.58	2.6	1.63	3.14	8.63	5.08	-1.72843	0.00620047
ENSDARG00000043133	0.76	0.64	1.76	2.77	4.03	4.93	-1.73035	0.0143723
ENSDARG00000037921	1.41	2.05	2.33	4.7	6.14	10.46	-1.74209	0.00151487
ENSDARG00000027611	1.48	0.84	1.34	3.53	2.01	8.56	-1.74295	0.0190965
ENSDARG00000037267	0.28	0.28	1	1.69	2.74	1.25	-1.74537	0.0368233
ENSDARG00000034344	0.14	0.59	0.6	0.94	0.75	3.07	-1.74601	0.0339913
ENSDARG00000053665	0.24	1.73	1.22	1.46	6.09	3.69	-1.74671	0.0429457
ENSDARG00000036239	0.67	0.72	1.74	3.54	4.06	3.89	-1.75193	0.0104526
ENSDARG00000060482	0.74	1.37	0.79	3.14	4.83	2.52	-1.75233	0.0145817
ENSDARG00000103498	17.79	7.64	5.11	12.52	103.73	10.93	-1.75399	0.0464224
ENSDARG00000103717	1.54	0.75	0.7	1.61	6	4.01	-1.75509	0.0445782
ENSDARG00000053483	0.93	0.9	1.23	2.37	2.65	6.62	-1.75513	0.00737406
ENSDARG00000076820	1.21	1.52	1.12	2.01	5.62	7.1	-1.75755	0.00652779
ENSDARG00000061099	0.19	1.15	0.67	2.35	2.9	1.63	-1.7596	0.00903139
ENSDARG00000075015	1.79	1.32	0.99	1.73	9.58	4.95	-1.76542	0.0497984
ENSDARG00000005913	0.25	0.39	0.38	0.87	0.9	2.05	-1.77403	0.0287428
ENSDARG00000043313	0.7	1.39	1.29	1.74	5.12	5.88	-1.77587	0.00101836
ENSDARG00000099470	0.11	0.35	0.45	0.42	1.2	1.84	-1.79632	0.00539665
ENSDARG00000098240	0.2	0.86	0.63	0.84	3.41	2.11	-1.7984	0.0354047
ENSDARG00000030173	0.11	0.72	0.39	0.68	2.59	1.2	-1.79874	0.0420111
ENSDARG00000039499	3.69	3.22	2.66	15.87	9	11.65	-1.79997	0.000892023
ENSDARG00000014746	0.28	4.95	3.44	7.61	14.76	8.03	-1.80959	0.0268757
ENSDARG00000097008	18.22	99.88	38.47	225.82	130.13	198.81	-1.81528	0.000894426
ENSDARG00000045447	0.99	0.38	0.91	4.2	1.91	2.77	-1.81665	0.0268999
ENSDARG00000053130	1.23	1.43	3.27	5.68	5.35	11.95	-1.81722	0.0192997
ENSDARG00000063224	1.01	0.34	1.19	1.3	4.7	4.59	-1.82468	0.0440727
ENSDARG00000103634	1.23	1.72	1.13	8.75	2.75	3.6	-1.82757	0.0147705
ENSDARG00000057437	1.45	1.73	2.17	7.1	8.75	4.74	-1.83225	0.00639416
ENSDARG00000011245	0.26	0.65	0.79	1.11	3.47	1.96	-1.8325	0.0085719
ENSDARG00000040198	0.44	4.9	1.49	1.43	6.97	17.33	-1.83324	0.037384
ENSDARG00000030547	0.92	0.51	0.8	1	3.75	4.62	-1.83803	0.0148365
ENSDARG00000012968	0.14	0.9	1.33	0.65	3.15	5.34	-1.84258	0.0358158
ENSDARG00000089790	0.18	0.32	0.36	0.25	0.99	2.28	-1.84778	0.0352545
ENSDARG00000010385	0.77	1.21	0.87	1.59	7.56	2.27	-1.84868	0.0199202
ENSDARG00000044861	41.35	88.47	26.29	96.2	223.53	308.43	-1.85273	0.00042151
ENSDARG00000086457	0.43	0.22	0.32	1.38	1.24	1.15	-1.85578	0.027996
ENSDARG00000102591	0.25	0.94	0.39	1.35	2.65	2.15	-1.87149	0.0209908
ENSDARG00000011141	0.43	1.52	0.36	0.41	3.34	5.59	-1.87465	0.0404087
ENSDARG00000101043	0.13	0.93	2.25	0.9	5.91	6.12	-1.87631	0.0311455
ENSDARG00000077847	0.76	2.77	0.22	6.22	4.66	2.96	-1.8848	0.040706
ENSDARG00000007654	1.05	1.38	2.16	6.27	4.85	7.2	-1.88775	0.000104021
ENSDARG00000031316	0.83	1.06	1.6	3.26	5.15	5.92	-1.89773	0.00227505
ENSDARG00000033498	1.55	4.29	2.39	9.1	12.36	11.41	-1.91419	0.000126341
ENSDARG00000060481	0.27	1.17	0.57	2.18	2.36	3.22	-1.91558	0.0132774
ENSDARG00000006215	12.89	10.37	22.81	17.67	11.49	171.66	-1.91656	0.0211722
ENSDARG00000077180	0.8	1.73	0.35	1.56	5.27	5.36	-1.91665	0.0170568
ENSDARG00000100426	1.87	2.44	1.28	6.52	8.79	7.93	-1.91929	0.00314682
ENSDARG00000012341	0.2	1.03	0.99	1.59	4.54	2.87	-1.9375	0.00958957
ENSDARG00000003680	0.05	0.49	0.22	0.75	1.04	1.24	-1.94082	0.0189571
ENSDARG00000056028	3.32	0.83	14.53	9.22	8.31	62.66	-1.94275	0.0378669
ENSDARG00000015240	0.33	0.55	0.35	2.01	1.37	1.7	-1.95955	0.00321488
ENSDARG00000100952	5.75	2.91	3.21	7.26	17.18	30.54	-1.96412	0.0232015
ENSDARG00000037478	0.39	0.14	0.17	0.44	0.87	1.72	-1.96469	0.0498018
ENSDARG00000103379	1.27	1.39	1.42	2.12	9.42	6.63	-1.96591	0.00202125
ENSDARG00000103680	0.33	0.21	0.19	1.22	1.19	0.93	-1.97095	0.0484883
ENSDARG00000020417	0.16	0.95	1.08	1.14	3.51	4.31	-1.97698	0.0490374
ENSDARG00000031678	0.08	0.44	0.12	0.26	0.93	1.57	-1.98843	0.0416063
ENSDARG00000098222	0.21	1.13	3.96	7.64	2.17	11.67	-1.99045	0.0400776
ENSDARG00000071011	1.49	0.88	0.8	4.06	4.59	5.82	-1.99157	0.00226259
ENSDARG00000042296	1.4	0.36	0.76	2.53	6.38	3.06	-1.99649	0.0259524
ENSDARG00000055926	1.13	0.93	1.13	2.16	4.42	8.11	-2.00644	0.00520299
ENSDARG00000031222	0.13	1.32	0.28	1.5	2.56	3.04	-2.02484	0.019794
ENSDARG00000004745	0.64	0.19	0.35	0.7	3.61	1.63	-2.04555	0.0430108
ENSDARG00000020602	0.51	1.79	0.65	1.91	2.07	9.28	-2.04862	0.00794556
ENSDARG00000017010	1.41	0.32	0.43	0.64	6.06	4.38	-2.05141	0.0482189
ENSDARG00000044261	1.32	4.54	0.85	1.29	6.84	23.15	-2.06267	0.0267126
ENSDARG00000099923	0.85	0.78	0.42	2.59	3.33	3.68	-2.06488	0.00135471
ENSDARG00000075820	0.07	0.37	0.13	0.78	0.87	0.83	-2.06771	0.0396276
ENSDARG00000103494	0.16	0.48	0.26	0.2	1.13	2.96	-2.09764	0.0357751
ENSDARG00000078976	1.51	3.27	2.23	9.64	17.66	4.63	-2.10184	0.00489651
ENSDARG00000015506	0.26	0.02	0.17	0.36	0.59	1.44	-2.10326	0.0492637
ENSDARG00000042357	2.77	0.59	0.21	11.54	4.59	1.82	-2.10345	0.0489918
ENSDARG00000061830	0.03	0.28	0.22	0.14	1.61	0.73	-2.11554	0.0437097
ENSDARG00000037030	0.11	0.09	0.06	0.21	0.44	0.68	-2.12335	0.0214665
ENSDARG00000074030	0.69	1.1	2.03	4.22	8.68	5.09	-2.12411	0.000224038
ENSDARG00000103322	1.16	1.24	1.92	4.79	7.52	8.66	-2.13002	6.80528e-05
ENSDARG00000071107	0.16	0.31	0.53	0.59	2.35	1.95	-2.14255	0.0262239
ENSDARG00000099117	3.91	1.85	2.65	8.6	25.07	10.54	-2.17315	0.00303662
ENSDARG00000045958	0.34	1.44	0.91	1.87	7.84	3.22	-2.17458	0.00793305
ENSDARG00000097812	0.11	0.44	0.26	0.19	2.93	0.91	-2.19378	0.0460972
ENSDARG00000101387	0.54	0.71	0.85	3.12	4.08	3.26	-2.19512	0.00229996
ENSDARG00000019532	0.49	1.15	0.41	4.87	3.96	0.83	-2.20444	0.0180792
ENSDARG00000015053	0.11	0.51	0.14	0.43	0.8	2.45	-2.2092	0.0186546
ENSDARG00000002933	0.89	0.64	0.07	1.45	6.14	1.21	-2.21874	0.0400939
ENSDARG00000079438	0.34	0.55	0.33	1.62	3.64	0.91	-2.22623	0.00502607
ENSDARG00000094280	0.52	1.32	0.43	2.78	4.42	4.59	-2.23814	0.00434806
ENSDARG00000092882	0.25	0.27	1.78	2.01	5.23	4.23	-2.24735	0.0362531
ENSDARG00000062003	0.08	0.47	0.67	0.48	0.34	5.51	-2.25567	0.0317943
ENSDARG00000099371	0.18	0.1	0.13	0.29	0.86	1.19	-2.26007	0.0140753
ENSDARG00000040087	0.26	0.23	0.6	0.55	3.73	1.64	-2.26182	0.0146098
ENSDARG00000003169	0.66	0.37	1.45	4.86	1.31	6.77	-2.27098	0.00699236
ENSDARG00000005085	2.92	2	4.55	6.66	32.52	13.06	-2.2728	0.00185731
ENSDARG00000104582	0.07	0.45	0.22	0.26	1.91	1.75	-2.27315	0.018452
ENSDARG00000104288	0.18	0.33	0.4	0.64	2.46	1.78	-2.27659	0.00160753
ENSDARG00000093312	0.61	0.66	0.46	2.26	4.36	2.82	-2.27704	0.0207084
ENSDARG00000059367	0.53	0.34	0.6	1.28	2.53	4.44	-2.28514	0.0080172
ENSDARG00000010770	0.85	2.56	0.42	9.66	5.72	3.61	-2.28522	0.00346687
ENSDARG00000104665	0.11	1.03	0.27	1.15	1.91	4.14	-2.29641	0.0118499
ENSDARG00000035056	0.18	0.72	0.19	1.42	0.19	3.94	-2.2984	0.0494103
ENSDARG00000095268	0.47	0.95	0.17	1.99	5.25	1.26	-2.30239	0.0195655
ENSDARG00000006427	0.88	3.48	0.99	9.41	15.53	2.31	-2.31159	0.00883556
ENSDARG00000099699	0	0.8	0.49	1.33	3.1	2.19	-2.3333	0.0388925
ENSDARG00000062024	0.04	0.15	0.07	0.25	0.38	0.75	-2.3366	0.0241163
ENSDARG00000101485	0.21	0.74	0.66	3.39	2.56	2.63	-2.35591	0.0124692
ENSDARG00000100630	0.16	1.52	1.88	2.69	10.68	6.09	-2.35679	0.0189136
ENSDARG00000098161	0.12	0.16	0.31	0.16	1.37	1.87	-2.35785	0.0299045
ENSDARG00000061848	0.18	0.29	0.14	0.21	0.71	2.67	-2.35786	0.0179152
ENSDARG00000089441	0.21	0.75	0.45	2.62	2.39	2.46	-2.362	0.00331882
ENSDARG00000076227	0.08	1.24	0.77	0.15	6.88	4.43	-2.36692	0.0283737
ENSDARG00000007982	1.25	0.12	0.15	2.34	4.99	2.72	-2.38425	0.0252055
ENSDARG00000074094	0.09	0.27	0.39	2.22	0.99	0.8	-2.39945	0.0172096
ENSDARG00000007739	0.66	0.6	0.3	0.53	6.76	2.38	-2.40508	0.00705661
ENSDARG00000017127	0.12	0.15	0.05	0.4	0.58	0.92	-2.40517	0.0187182
ENSDARG00000101606	0.69	0.47	0.1	1.75	4.84	1.11	-2.40936	0.0296298
ENSDARG00000056092	0	0.48	0.26	1.12	2.14	0.68	-2.42326	0.0325388
ENSDARG00000086931	0.09	0.43	0.44	2.05	1.25	2.04	-2.42439	0.026668
ENSDARG00000025595	0.46	0.13	0.44	1.31	1.25	3.97	-2.44071	0.0146038
ENSDARG00000037598	0.2	0.48	0.09	1.18	1.58	1.79	-2.44353	0.0175056
ENSDARG00000063435	0.16	0.34	0.02	0.17	2.03	1.04	-2.46098	0.037728
ENSDARG00000096546	0	0.47	0.39	0.4	2.11	2.57	-2.46645	0.0223264
ENSDARG00000061836	0.6	0.43	0.38	3.92	3.14	1.36	-2.47491	0.00167635
ENSDARG00000057714	0	0.26	0.71	1.02	0.71	4.09	-2.4972	0.0467693
ENSDARG00000096859	0.04	0.22	0.53	0.34	0.82	3.8	-2.50976	0.0369113
ENSDARG00000003421	0.23	0.86	0.81	0.67	5.79	5.4	-2.51354	0.00354818
ENSDARG00000031372	0.2	0.29	0.21	1.33	2.38	0.65	-2.51899	0.00643586
ENSDARG00000058342	0	0.61	0.19	1.15	2.26	1.27	-2.53715	0.0309876
ENSDARG00000087596	0.34	0.12	0.64	0.96	3.65	2.74	-2.53779	0.00202116
ENSDARG00000014907	0.03	0.37	0.07	0.81	0.88	1.08	-2.54154	0.0158937
ENSDARG00000000380	0.68	0.29	1.43	5.39	3.99	5.76	-2.54186	0.000363472
ENSDARG00000009196	0	1.02	0.77	1.35	5.02	4.5	-2.54201	0.0265883
ENSDARG00000095699	0.56	0.53	0	1.87	3.48	1.59	-2.54415	0.0490378
ENSDARG00000039099	0	0.67	2.78	1.96	3.64	16.46	-2.59308	0.0279842
ENSDARG00000037145	0.03	1.18	0.26	1.06	5.95	2.18	-2.59355	0.0116698
ENSDARG00000100095	1.1	0.55	0.56	6.65	6.02	1.99	-2.5947	0.00144377
ENSDARG00000095937	0.5	1.38	0.12	2.42	7.36	3.26	-2.59728	0.00873669
ENSDARG00000071496	0	0.43	0.34	1.54	1.44	1.78	-2.61314	0.0155402
ENSDARG00000071159	0.14	0.07	0.35	1.51	1.37	0.89	-2.62073	0.0279513
ENSDARG00000058008	0.82	0.18	0.71	3.03	7.04	2.2	-2.62345	0.00240444
ENSDARG00000070155	0.29	0.2	1.37	4.21	3.37	5.15	-2.6275	0.00269385
ENSDARG00000011407	0.06	0.06	0.52	0.52	2.76	1.08	-2.6422	0.0151677
ENSDARG00000104119	0.04	0.09	0.17	0.09	0.38	1.65	-2.65577	0.0180138
ENSDARG00000012981	0.08	0.67	0.47	0.53	2.45	5.39	-2.67994	0.003678
ENSDARG00000068876	0.71	0.24	4.76	0.8	8.74	32.73	-2.7186	0.0149283
ENSDARG00000002644	0.51	0.1	0.09	0.99	1.5	2.94	-2.71877	0.00960234
ENSDARG00000079105	0.33	22.22	9.55	76.41	86.59	47.72	-2.75026	0.00149561
ENSDARG00000019969	0	0.25	0.78	0.48	4.38	3.02	-2.75313	0.0323056
ENSDARG00000010591	0.2	0.44	0.3	1.16	5.22	0.48	-2.76343	0.0060993
ENSDARG00000087093	1.41	3.62	2.48	10.63	28.88	15.89	-2.78181	4.75137e-07
ENSDARG00000100642	0.72	0.89	0.74	2.95	11.15	4.56	-2.82594	0.00187232
ENSDARG00000078847	0.38	0.29	0.68	3.6	3.34	3.69	-2.82882	0.00108331
ENSDARG00000088315	0.72	1.55	0.03	1.26	11.49	5.74	-2.83324	0.00958865
ENSDARG00000027065	0.24	1.76	0.35	1.9	11.83	3.63	-2.8418	0.000876056
ENSDARG00000059043	0.11	0.34	0.49	1.68	2.11	3.58	-2.8511	0.00996025
ENSDARG00000012667	0.18	1.44	1.15	1.55	14.15	6.39	-2.90262	0.000569542
ENSDARG00000017681	0.74	0.25	0.37	1.53	8.2	2.58	-2.90573	0.000692853
ENSDARG00000058800	0.18	0.19	0.31	1.11	2.97	1.67	-2.91602	0.00250443
ENSDARG00000095615	0.22	0.51	0.18	0.96	1.39	5.3	-2.92465	0.00321887
ENSDARG00000026811	0.06	0.29	0.07	0.19	2.6	0.67	-2.93044	0.0125081
ENSDARG00000029177	0.2	0.77	0.17	3.66	2.69	2.68	-2.9653	0.000128768
ENSDARG00000063007	0	0.16	0.07	0.18	0.99	0.75	-2.96534	0.0113703
ENSDARG00000073978	0.34	0.22	0.39	1.15	3.29	3.48	-2.98277	0.00163767
ENSDARG00000097526	0.31	0.98	1.29	2.55	11.56	8.53	-2.98646	0.000823212
ENSDARG00000102777	0	0.18	0.04	0.37	0.98	0.41	-2.99981	0.0302543
ENSDARG00000103006	0.1	0	0.43	1.85	1.49	1.4	-3.01251	0.0360276
ENSDARG00000032801	0.09	0.22	0.28	2.17	2.91	0.03	-3.05412	0.0241619
ENSDARG00000078701	0.2	0.61	0.18	1.94	5.58	1.7	-3.11574	0.000185794
ENSDARG00000078898	0.01	0.02	0.06	0.16	0.29	0.42	-3.12066	0.0124524
ENSDARG00000039436	0	0.33	0.32	2.71	2.29	0.83	-3.12559	0.00623899
ENSDARG00000095906	0.31	0.14	0.14	2.92	2.44	0.42	-3.14347	0.003132
ENSDARG00000055715	0.61	1.24	0	3.87	6.7	7.91	-3.17734	0.00197568
ENSDARG00000015793	0	0.03	0.29	0.35	0.54	2.23	-3.18544	0.0185222
ENSDARG00000069505	0.11	0.39	0.35	1.11	5.51	1.85	-3.18717	0.00076298
ENSDARG00000056130	0.73	0.17	0	2.34	6.05	1.65	-3.18736	0.0147295
ENSDARG00000005023	0.2	0.42	0	0.99	2.61	2.19	-3.18861	0.0109744
ENSDARG00000005479	0.2	0.07	0.01	0.26	2.12	0.75	-3.20376	0.00575513
ENSDARG00000034896	0.02	0.26	0.01	0.22	0.71	1.95	-3.20731	0.0107998
ENSDARG00000055046	0.7	0.72	0.56	4.41	13.42	3.84	-3.30001	0.000630687
ENSDARG00000069988	0.11	0.55	0	1.22	3.66	1.84	-3.30072	0.00709701
ENSDARG00000070498	0.14	1.01	0.06	2.63	8.39	1.23	-3.30489	0.0023794
ENSDARG00000102279	0	0.46	0	0.48	2.23	1.93	-3.30753	0.0296865
ENSDARG00000079011	0.05	0.14	0.02	0.31	1.08	0.81	-3.34389	0.00331472
ENSDARG00000060609	0.04	0.24	0	0	2.08	1.05	-3.36302	0.046333
ENSDARG00000041062	2.99	2.29	0.48	10.16	21.46	40.48	-3.38706	6.21832e-06
ENSDARG00000079188	0	0.21	0.42	1.19	4.07	2.37	-3.4146	0.00251669
ENSDARG00000041141	0.49	0.13	0	1.31	4.87	1.95	-3.44174	0.0227217
ENSDARG00000052905	3.46	2.77	0.27	32.39	34.57	15.47	-3.47188	1.02316e-05
ENSDARG00000057427	0	0.18	0	0.22	0.34	1.78	-3.51003	0.0336074
ENSDARG00000089749	0.24	0.24	0	2.51	1.28	2.15	-3.55979	0.0156551
ENSDARG00000010764	0	0.31	0.31	5	2.07	0.53	-3.67029	0.00301259
ENSDARG00000102981	0	0.34	0	1.03	2.52	0.98	-3.70373	0.0163849
ENSDARG00000036834	3.84	1.43	2.64	71.74	35.85	6.56	-3.72581	3.71059e-06
ENSDARG00000100190	0.04	0.26	0.02	0.42	1.95	2.09	-3.76862	0.00160756
ENSDARG00000056680	0	0.28	0	1.37	1.25	1.43	-3.79316	0.0141595
ENSDARG00000011371	0.22	0.36	0.04	0.92	4.87	3.37	-3.83061	0.001347
ENSDARG00000007172	0	0.06	0	0.5	0.15	0.29	-3.95865	0.0166707
ENSDARG00000098359	0.12	0	0	0.68	0.45	1.34	-3.9623	0.0187343
ENSDARG00000074050	0.08	0	0.27	1.84	4.08	0.85	-3.99283	0.00363704
ENSDARG00000104598	0	0	0.1	0.47	0.46	0.97	-4.03444	0.00366772
ENSDARG00000031983	0	0.18	0	0.61	1.16	1.21	-4.04269	0.00951983
ENSDARG00000021172	0	0.57	0	1.67	3.33	3.63	-4.10427	0.00446217
ENSDARG00000087096	0	1.26	0	2.56	12.7	9.05	-4.26547	0.00291712
ENSDARG00000026979	0.24	0.71	0.28	3.73	8.7	16.47	-4.37664	1.42938e-08
ENSDARG00000076153	0.1	0	0.03	0.53	0.97	1.6	-4.50721	0.00145855
ENSDARG00000103019	2.06	0.74	0.37	58.81	23.71	0	-4.55235	0.0310088
ENSDARG00000023082	0.99	1.35	1.44	35.15	67.54	0.91	-4.6784	1.76928e-06
ENSDARG00000038609	0	0.49	0.06	11.66	0.92	1.16	-4.86615	0.000323653
ENSDARG00000074558	0	0.05	0	0.32	0.45	0.83	-5.01695	0.0020656
ENSDARG00000063133	0	0.03	0.01	0.3	0.68	0.45	-5.04757	0.000142599
ENSDARG00000102442	0	0.14	0	1.28	2.15	1.26	-5.08554	0.00839133
ENSDARG00000102976	0	0	0.07	0.6	1.07	1.99	-5.24973	0.00160469
ENSDARG00000055498	0.12	0	0	2.12	1.64	3.69	-5.58362	0.000170128
ENSDARG00000105190	0.07	0	0	2.5	1.53	0.5	-5.79418	0.000230093
ENSDARG00000075700	0	0	0	0.77	0.59	0.65	-6.35738	0.00121036
ENSDARG00000101906	0	0	0	1.43	2.31	2.04	-7.039	4.45397e-05
ENSDARG00000091509	0	0	0	1.1	1.41	2.87	-7.21919	2.33094e-05
ENSDARG00000105156	0	0	0	7.02	8.67	1.14	-7.87587	3.37759e-06

## Sheet:  Table S4 - Cluster K means
Table S4: k-means clustering and enrichment analysis for DEGs
Pathway	Cluster	adj. p-value	nGenes	Pathways	Genes
KEGG	A	1.25E-09	22	MAPK signaling pathway	gng12a ENSDARG00000003375 zak tnfa ENSDARG00000009511 mknk2a zgc:55558 mknk2b tgfbr1a hsp70.3 pla2g4aa hsp70.1 ppp5c vegfab hspb1 gadd45aa dusp4 hsp70l kitlga hsp70.2 dusp2 il1b dusp1 ENSDARG00000100515 vegfaa ENSDARG00000103542
	A	6.70E-09	11	Glycolysis / Gluconeogenesis	pgam1a aldoaa gpia aldocb eno1a pfkpa hk1 gapdhs acss1 pgk1 ldha
	A	7.69E-08	43	Metabolic pathways	pfkfb3 acsl4a ptgs2a pgam1a odc1 p4ha2 aldoaa cox4i1l ENSDARG00000012388 gpia atp6v1e1a ENSDARG00000014085 aldocb eno1a gnpda2 pla2g4aa pfkpa sult2st3 pgp pld2 arg2 hk1 gapdhs psph cyp2p10 prdx6 acss1 cox6b1 ndufs8a pgk1 ndufa4 plod1a sgpp1 b4galnt1a agpat4 alg2 cth pik3cb ENSDARG00000075253 gba acp1 atp5f1e cox8b ENSDARG00000097209 nadka pnp5b ENSDARG00000099802 ldha
	A	5.88E-07	11	Carbon metabolism	pgam1a aldoaa gpia aldocb eno1a pfkpa pgp hk1 psph acss1 pgk1
	A	1.26E-06	9	Biosynthesis of amino acids	pgam1a aldoaa aldocb eno1a pfkpa arg2 psph pgk1 cth
	A	2.38E-05	11	Protein processing in endoplasmic reticulum	ero1a dnajc5gb hsp70.3 hsp90aa1.2 hsp70.1 sar1ab dnajb1b hsp70l dnajb2 hsp70.2 sec23a
	A	7.01E-05	7	VEGF signaling pathway	ptgs2a zgc:55558 pla2g4aa vegfab hspb1 pik3cb ENSDARG00000075253 vegfaa ENSDARG00000103542
	A	0.000177655	8	C-type lectin receptor signaling pathway	ptgs2a tnfa ENSDARG00000009511 zgc:55558 pik3cb ENSDARG00000075253 bcl10 bcl3 il1b il6
	A	0.000409628	5	Fructose and mannose metabolism	pfkfb3 aldoaa aldocb pfkpa hk1
	A	0.001508191	4	Pentose phosphate pathway	aldoaa gpia aldocb pfkpa
	A	0.002052064	7	Oxidative phosphorylation	cox4i1l ENSDARG00000012388 atp6v1e1a ENSDARG00000014085 cox6b1 ndufs8a ndufa4 atp5f1e cox8b ENSDARG00000097209
	A	0.004253563	10	Endocytosis	tsg101b ehd1b tgfbr1a rab7b hsp70.3 hsp70.1 pld2 DAB2 hsp70l hsp70.2
	A	0.004253563	7	NOD-like receptor signaling pathway	tnfa ENSDARG00000009511 hsp90aa1.2 birc2 il1b il6 antxr2a cxcl8a
	A	0.005752025	7	FoxO signaling pathway	sgk2b zgc:55558 tgfbr1a sgk1 gadd45aa pik3cb ENSDARG00000075253 il6
	A	0.006930987	7	Herpes simplex virus 1 infection	itga5 tnfa ENSDARG00000009511 socs3b birc2 pik3cb ENSDARG00000075253 il1b il6
	B	0.00468584	3	Cell adhesion molecules	nfasca zgc:136892 mhc2dab
	B	0.00468584	2	Phototransduction	gnat2 ENSDARG00000042529 opn1mw1
GO BP	A	1.05E-07	9	Glycolytic process	pgam1a aldoaa gpia aldocb eno1a pfkpa hk1 gapdhs pgk1
	A	1.05E-07	9	ATP generation from ADP	pgam1a aldoaa gpia aldocb eno1a pfkpa hk1 gapdhs pgk1
	A	1.05E-07	16	Inflammatory response	adam8a ptgs2a tnfa ENSDARG00000009511 ptger2a tnip1 ccl38a.5 mmp9 saa cxcl18b ENSDARG00000075045 ccl34b.9 ENSDARG00000078205 ccl34a.4 ccl34a.3 il1b si:dkey-25o1.7 il6 cxcl8a
	A	1.11E-07	9	Purine nucleoside diphosphate metabolic process	pgam1a aldoaa gpia aldocb eno1a pfkpa hk1 gapdhs pgk1
	A	1.11E-07	9	ADP metabolic process	pgam1a aldoaa gpia aldocb eno1a pfkpa hk1 gapdhs pgk1
	A	1.14E-07	9	Ribonucleoside diphosphate metabolic process	pgam1a aldoaa gpia aldocb eno1a pfkpa hk1 gapdhs pgk1
	A	4.73E-07	12	ATP metabolic process	pgam1a aldoaa cox4i1l ENSDARG00000012388 gpia aldocb eno1a pfkpa hk1 gapdhs ndufs8a pgk1 atp5f1e
	A	5.46E-07	9	Pyruvate metabolic process	pgam1a aldoaa gpia aldocb eno1a pfkpa hk1 gapdhs pgk1
	A	5.46E-07	9	Nucleoside diphosphate phosphorylation	pgam1a aldoaa gpia aldocb eno1a pfkpa hk1 gapdhs pgk1
	A	5.46E-07	12	Leukocyte migration	adam8a vegfab ccl38a.5 mmp9 saa cxcl18b ENSDARG00000075045 ccl34a.4 ccl34a.3 il1b csf3b si:dkey-25o1.7 cxcl8a
	A	6.56E-07	9	Nucleotide phosphorylation	pgam1a aldoaa gpia aldocb eno1a pfkpa hk1 gapdhs pgk1
	A	8.50E-07	36	Response to stress	adam8a acsl4a ptgs2a f3b mcl1b tnfa ENSDARG00000009511 ptger2a tnip1 hsp70.3 hsp90aa1.2 jkamp hsp70.1 vegfab hspb1 ccl38a.5 mmp9 saa pgk1 hsp70l alkbh2 atrip pglyrp5 ENSDARG00000068382 ppp1r15a cxcl18b ENSDARG00000075045 hbegfa ccl34b.9 ENSDARG00000078205 hcar1-4 ccl34a.4 hsp70.2 ccl34a.3 il1b igfbp1a dusp1 ENSDARG00000100515 si:dkey-25o1.7 il6 cxcl8a
	A	2.42E-06	10	Leukocyte chemotaxis	vegfab ccl38a.5 saa cxcl18b ENSDARG00000075045 ccl34a.4 ccl34a.3 il1b csf3b si:dkey-25o1.7 cxcl8a
	A	3.24E-06	9	Carbohydrate catabolic process	pgam1a aldoaa gpia aldocb eno1a pfkpa hk1 gapdhs pgk1
	A	3.38E-06	9	Neutrophil chemotaxis	ccl38a.5 saa cxcl18b ENSDARG00000075045 ccl34a.4 ccl34a.3 il1b csf3b si:dkey-25o1.7 cxcl8a
	B	0.002854546	10	Nervous system development	acvr1ba emx3 fstl5 tfap2a atl1 ENSDARG00000060481 zic6 plxnb1a ror2 ENSDARG00000076227 meis2a kirrel3l
	C	0.006086372	2	Desensitization of G protein-coupled receptor signaling pathway	arr3a arr3b
	C	0.006086372	2	G protein-coupled receptor internalization	arr3a arr3b
	C	0.006086372	2	Glutamine biosynthetic process	glula glulb
	C	0.006086372	2	Negative adaptation of signaling pathway	arr3a arr3b
	C	0.006086372	2	Adaptation of signaling pathway	arr3a arr3b
GO MF	A	9.18E-07	13	Cytokine receptor binding	tnfa ENSDARG00000009511 vegfab m17 ccl38a.5 kitlga cxcl18b ENSDARG00000075045 ccl34b.9 ENSDARG00000078205 ccl34a.4 ccl34a.3 il1b si:dkey-25o1.7 il6 cxcl8a
	A	2.02E-06	13	Cytokine activity	gpia ccl38a.5 kitlga cxcl18b ENSDARG00000075045 ccl34b.9 ENSDARG00000078205 ccl34a.4 ccl34a.3 il1b csf3b si:dkey-25o1.7 csf3a il6 cxcl8a
	A	6.93E-05	18	Signaling receptor regulator activity	gpia hbegfb lrpap1 vegfab ccl38a.5 kitlga cxcl18b ENSDARG00000075045 hbegfa ccl34b.9 ENSDARG00000078205 ccl34a.4 ccl34a.3 il1b csf3b si:dkey-25o1.7 csf3a il6 vegfaa ENSDARG00000103542 cxcl8a
	A	9.16E-05	4	Protein folding chaperone	hsp70.3 hsp70.1 hsp70l hsp70.2
	A	0.00011646	17	Receptor ligand activity	gpia hbegfb vegfab ccl38a.5 kitlga cxcl18b ENSDARG00000075045 hbegfa ccl34b.9 ENSDARG00000078205 ccl34a.4 ccl34a.3 il1b csf3b si:dkey-25o1.7 csf3a il6 vegfaa ENSDARG00000103542 cxcl8a
	A	0.000238711	6	Monosaccharide binding	p4ha2 gpia pfkpa egln3 hk1 plod1a
	A	0.000316383	4	Misfolded protein binding	hsp70.3 hsp70.1 hsp70l hsp70.2
	A	0.000325716	7	Chemokine activity	ccl38a.5 cxcl18b ENSDARG00000075045 ccl34b.9 ENSDARG00000078205 ccl34a.4 ccl34a.3 si:dkey-25o1.7 cxcl8a
	A	0.000325716	7	Chemokine receptor binding	ccl38a.5 cxcl18b ENSDARG00000075045 ccl34b.9 ENSDARG00000078205 ccl34a.4 ccl34a.3 si:dkey-25o1.7 cxcl8a
	A	0.000596505	23	Signaling receptor binding	penka tnfa ENSDARG00000009511 gpia efnb2a hbegfb lrpap1 vegfab m17 ccl38a.5 kitlga cxcl18b ENSDARG00000075045 hbegfa ccl34b.9 ENSDARG00000078205 ccl34a.4 ccl34a.3 il1b csf3b si:dkey-25o1.7 csf3a il6 trak2 vegfaa ENSDARG00000103542 cxcl8a
	A	0.00068567	14	Enzyme binding	adam8a hsp70.3 jkamp hsp70.1 lrpap1 dusp4 rhof hsp70l ccny timp2b hsp70.2 dusp2 dusp1 ENSDARG00000100515 antxr2a
	A	0.001507664	6	Unfolded protein binding	hsp70.3 hsp90aa1.2 hsp70.1 dnajb1b hsp70l hsp70.2
	A	0.001792007	5	CCR chemokine receptor binding	ccl38a.5 ccl34b.9 ENSDARG00000078205 ccl34a.4 ccl34a.3 si:dkey-25o1.7
	A	0.00179271	3	Protein tyrosine/threonine phosphatase activity	dusp4 dusp2 dusp1 ENSDARG00000100515
	A	0.002265419	29	Molecular function regulator	rcan1a ncf2 gpia zgc:55558 socs3b hbegfb lrpap1 vegfab ccl38a.5 birc2 serpine1 tinagl1 ccny ppp1r15a kitlga si:busm1-57f23.1 ENSDARG00000074425 cxcl18b ENSDARG00000075045 hbegfa timp2b ccl34b.9 ENSDARG00000078205 ccl34a.4 ccl34a.3 il1b csf3b si:dkey-25o1.7 csf3a il6 vegfaa ENSDARG00000103542 cxcl8a
	C	0.001628461	2	Glutamate-ammonia ligase activity	glula glulb
	C	0.001628461	2	Ammonia ligase activity	glula glulb
	C	0.001628461	2	Transcription regulator inhibitor activity	smad6b smad6a
	C	0.001828173	2	Acid-ammonia (or amide) ligase activity	glula glulb
	C	0.003625761	10	Calcium ion binding	sulf2b rcvrn2 mfge8b hrc icn2 alox12 pcdh2ac scinla anxa1c cdh30 ENSDARG00000104440
	C	0.003625761	2	I-SMAD binding	smad6b smad6a
	C	0.005708543	3	Molecular function inhibitor activity	smad6b smad6a anxa1c
GO CC	A	0.000442674	4	COP9 signalosome	hsp70.3 hsp70.1 hsp70l hsp70.2
	A	0.001620845	30	Extracellular region	penka itln1 dipk2aa gpia cd9b hbegfb vegfab tcn2 ccl38a.5 mmp9 saa serpine1 tinagl1 si:cabz01007802.1 ENSDARG00000068030 kitlga cxcl18b ENSDARG00000075045 hbegfa timp2b plaua ccl34b.9 ENSDARG00000078205 gpc1b ccl34a.4 ccl34a.3 il1b csf3b igfbp1a si:dkey-25o1.7 csf3a il6 cxcl8a
	A	0.001620845	22	Extracellular space	itln1 gpia hbegfb vegfab tcn2 ccl38a.5 saa serpine1 tinagl1 cxcl18b ENSDARG00000075045 hbegfa timp2b plaua ccl34b.9 ENSDARG00000078205 gpc1b ccl34a.4 ccl34a.3 il1b igfbp1a si:dkey-25o1.7 il6 cxcl8a
	A	0.001620845	21	Mitochondrion	pxmp2 mcl1b chchd10 cox4i1l ENSDARG00000012388 tspo chchd4a fam210aa arg2 hk1 zgc:171480 prdx6 cox6b1 ndufs8a ak3 tsfm cox19 agpat4 gfer atp5f1e prelid1a trak2
	A	0.003422169	20	Cytosol	pfkfb3 ncf2 aldoaa gpia zgc:77486 acot7 hsp70.3 eno1a hsp90aa1.2 pfkpa hsp70.1 ppp5c hk1 pitpnaa plin2 prdx6 pgk1 hsp70l hsp70.2 il1b
	C	0.000330353	5	Intermediate filament	krt4 si:ch211-243g18.2 ENSDARG00000044261 krtt1c19e cyt1 krt17
	C	0.000330353	5	Intermediate filament cytoskeleton	krt4 si:ch211-243g18.2 ENSDARG00000044261 krtt1c19e cyt1 krt17
	C	0.006118472	2	SMAD protein complex	smad6b smad6a
	C	0.006118472	2	Heteromeric SMAD protein complex	smad6b smad6a
	C	0.009569094	6	Polymeric cytoskeletal fiber	krt4 si:ch211-243g18.2 ENSDARG00000044261 lzts2a krtt1c19e cyt1 krt17
	E	0.000203101	12	Neuron projection	stmn1a dbnla saga cdkl5 fez1 stmn1b slc6a1b snap25b maptb pde6gb pde6ha sncb
	E	0.00324035	3	Photoreceptor outer segment	saga pde6gb pde6ha
	E	0.00324035	2	Photoreceptor outer segment membrane	pde6gb pde6ha
	E	0.00324035	12	Cell projection	stmn1a dbnla saga cdkl5 fez1 stmn1b slc6a1b snap25b maptb pde6gb pde6ha sncb
	E	0.00324035	3	9+0 non-motile cilium	saga pde6gb pde6ha
	E	0.00324035	3	Photoreceptor cell cilium	saga pde6gb pde6ha
	E	0.00324035	12	Plasma membrane bounded cell projection	stmn1a dbnla saga cdkl5 fez1 stmn1b slc6a1b snap25b maptb pde6gb pde6ha sncb
	E	0.006034185	2	Ciliary membrane	pde6gb pde6ha
	E	0.006034185	3	Non-motile cilium	saga pde6gb pde6ha
	F	0.00140337	3	Intermediate filament	krt1-19d krt1-c5 krt92
	F	0.00140337	3	Intermediate filament cytoskeleton	krt1-19d krt1-c5 krt92
